# Supplementary material for: Postglacial migration shaped the genomic diversity and global distribution of the wild ancestor of lager-brewing hybrids
Source: PLoS Genet. 2020 Apr 6;16(4):e1008680. doi: 10.1371/journal.pgen.1008680 (PMC7162524; doi:10.1371/journal.pgen.1008680)
Supplement: S3 Table — Note that this spreadsheet has multiple sheets. (XLSX) [file pgen.1008680.s015.xlsx]

## Sheet: CarbonGrowth
strainID	Species	pop	Carbon.Source	meanGrowth	varGrowth	meanSaturation	varSaturation
yHAB122	Seub	PB-3	Glycerol	0.00712139	8.61065e-06	0.6164	0.0638394
yHAB122	Seub	PB-3	Ethanol	0.00725012	9.89696e-07	0.733461	0.02485
yHAB122	Seub	PB-3	Maltotriose	0.00454809	1.40984e-07	0.6471	0.0066872
yHAB122	Seub	PB-3	Maltose	0.0357324	0.000146903	1.14919	0.0726675
yHAB122	Seub	PB-3	Glucose	0.0693849	0.00035263	1.32503	0.102555
yHAB122	Seub	PB-3	Raffinose	0.0163301	6.6136e-05	1.18525	0.188709
yHAB122	Seub	PB-3	Galactose	0.0286768	0.000315239	0.966243	0.0408945
yHCT72	Seub	PA-2	Glycerol	0.00711527	2.0956e-06	0.553685	0.0768415
yHCT72	Seub	PA-2	Ethanol	0.00843843	2.87986e-06	0.445006	0.0183294
yHCT72	Seub	PA-2	Maltotriose	0.00607171	3.45239e-06	0.529628	0.0364219
yHCT72	Seub	PA-2	Maltose	0.0574643	0.000276672	1.05667	0.0321897
yHCT72	Seub	PA-2	Glucose	0.0809923	0.00357466	1.30156	0.0590561
yHCT72	Seub	PA-2	Raffinose	0.0123685	4.90398e-05	0.938483	0.328778
yHCT72	Seub	PA-2	Galactose	0.059951	0.000484318	0.951797	0.0218365
yHCT64	Seub	PB-1	Glycerol	0.00534822	3.34056e-06	0.565267	0.0320959
yHCT64	Seub	PB-1	Ethanol	0.00663601	2.36671e-06	0.646849	0.00197862
yHCT64	Seub	PB-1	Maltotriose	0.00536361	4.81349e-07	0.532111	0.00556338
yHCT64	Seub	PB-1	Maltose	0.035474	0.000355252	1.12889	0.0918161
yHCT64	Seub	PB-1	Glucose	0.0487348	0.000115318	1.1465	0.114463
yHCT64	Seub	PB-1	Raffinose	0.0270334	0.000465618	0.828923	0.0146374
yHCT64	Seub	PB-1	Galactose	0.04513	0.000273539	1.01745	0.0469729
yHCT58	Seub	PB-3	Glycerol	0.00658907	5.1353e-06	0.613622	0.0193647
yHCT58	Seub	PB-3	Ethanol	0.00619287	1.81044e-06	0.734987	0.017752
yHCT58	Seub	PB-3	Maltotriose	0.00572738	1.39558e-06	0.588714	0.0099621
yHCT58	Seub	PB-3	Maltose	0.0322081	9.38995e-05	1.1098	0.031305
yHCT58	Seub	PB-3	Glucose	0.0612143	0.000220005	1.19054	0.0877138
yHCT58	Seub	PB-3	Raffinose	0.0224309	0.000554565	1.28947	0.331959
yHCT58	Seub	PB-3	Galactose	0.0383015	0.000498058	0.973614	0.0855898
yHCT102	Seub	PB-3	Glycerol	0.00566364	4.28544e-06	0.705541	0.0782668
yHCT102	Seub	PB-3	Ethanol	0.00562645	9.12575e-06	0.615758	0.060306
yHCT102	Seub	PB-3	Maltotriose	0.00612474	1.51654e-06	0.575417	0.00330187
yHCT102	Seub	PB-3	Maltose	0.0274136	0.000400086	1.31492	0.12348
yHCT102	Seub	PB-3	Glucose	0.0682745	7.4277e-05	1.31413	0.182315
yHCT102	Seub	PB-3	Raffinose	0.0292631	3.69189e-05	0.922596	0.0486841
yHCT102	Seub	PB-3	Galactose	0.0331103	7.27285e-05	0.910369	0.0756009
yHCT63	Seub	PB-1	Glycerol	0.00460431	3.4295e-06	0.510246	0.0113586
yHCT63	Seub	PB-1	Ethanol	0.00782133	8.41561e-06	0.753357	0.0403666
yHCT63	Seub	PB-1	Maltotriose	0.00361196	1.1455e-05	0.37084	0.112195
yHCT63	Seub	PB-1	Maltose	0.0315408	0.000196763	1.16195	0.0375091
yHCT63	Seub	PB-1	Glucose	0.0843857	0.00175765	1.37253	0.0447072
yHCT63	Seub	PB-1	Raffinose	0.0269855	0.000318381	1.00652	0.0623918
yHCT63	Seub	PB-1	Galactose	0.0457614	0.000756515	1.02011	0.108042
yHCT99	Seub	PA-2	Glycerol	0.00772569	1.54736e-05	0.550647	0.0473813
yHCT99	Seub	PA-2	Ethanol	0.00640393	4.70291e-06	0.707576	0.0222392
yHCT99	Seub	PA-2	Maltotriose	0.00594207	1.53686e-05	0.692707	0.0448724
yHCT99	Seub	PA-2	Maltose	0.0312881	0.000523276	1.16597	0.0393661
yHCT99	Seub	PA-2	Glucose	0.0698057	0.000219227	1.30422	0.135791
yHCT99	Seub	PA-2	Raffinose	0.0196521	0.000284404	0.929788	0.106545
yHCT99	Seub	PA-2	Galactose	0.0317729	0.000251191	1.00756	0.152718
yHCT59	Seub	PB-3	Glycerol	0.00347113	1.18972e-05	0.442854	0.14709
yHCT59	Seub	PB-3	Ethanol	0.00642408	3.25717e-06	0.724786	0.00758343
yHCT59	Seub	PB-3	Maltotriose	0.00811459	3.02908e-05	0.619982	0.00100259
yHCT59	Seub	PB-3	Maltose	0.0129651	4.46434e-05	0.801558	0.0342128
yHCT59	Seub	PB-3	Glucose	0.0444417	0.000586089	1.33391	0.294307
yHCT59	Seub	PB-3	Raffinose	0.017208	4.62963e-05	1.25887	0.345117
yHCT59	Seub	PB-3	Galactose	0.02286	1.90996e-05	0.688859	0.0239974
yHCT60	Seub	PB-3	Glycerol	0.00430886	1.56245e-06	1.01387	0.0176174
yHCT60	Seub	PB-3	Ethanol	0.00648503	3.20162e-06	0.695009	0.00942749
yHCT60	Seub	PB-3	Maltotriose	0.00486394	1.09678e-06	0.725623	0.0213828
yHCT60	Seub	PB-3	Maltose	0.0233667	0.000251741	1.05149	0.119948
yHCT60	Seub	PB-3	Glucose	0.0631415	7.30959e-06	1.58732	0.00111601
yHCT60	Seub	PB-3	Raffinose	0.0125755	2.79991e-05	1.35242	0.15589
yHCT60	Seub	PB-3	Galactose	0.0194158	0.00043741	1.32457	0.400056
yHCT116	Seub	PB-1	Glycerol	0.00542608	1.27802e-05	0.757607	0.00784332
yHCT116	Seub	PB-1	Ethanol	0.00616558	1.30409e-05	0.664165	0.0282075
yHCT116	Seub	PB-1	Maltotriose	0.00620093	1.18735e-05	0.618119	0.0039675
yHCT116	Seub	PB-1	Maltose	0.0197531	0.000505213	1.52633	1.1234
yHCT116	Seub	PB-1	Glucose	0.0582045	1.09249e-05	1.46898	0.00787792
yHCT116	Seub	PB-1	Raffinose	0.0146842	9.03286e-06	1.0219	0.227204
yHCT116	Seub	PB-1	Galactose	0.0428718	0.000121072	0.840382	0.141284
yHAB571	Seub	PB-1	Glycerol	0.00573466	1.00809e-05	0.708268	0.0466793
yHAB571	Seub	PB-1	Ethanol	0.00660011	1.02589e-05	0.643247	0.0194492
yHAB571	Seub	PB-1	Maltotriose	0.00536644	1.35208e-06	0.642343	0.00507986
yHAB571	Seub	PB-1	Maltose	0.0365704	0.000140504	1.21677	0.0612897
yHAB571	Seub	PB-1	Glucose	0.0762055	0.000590537	1.34014	0.0365684
yHAB571	Seub	PB-1	Raffinose	0.0189475	9.61462e-05	0.97151	0.218665
yHAB571	Seub	PB-1	Galactose	0.0369035	0.000759293	1.12031	0.190266
yHAB97	Seub	PB-1	Glycerol	0.00390434	1.51686e-06	0.983743	0.197525
yHAB97	Seub	PB-1	Ethanol	0.00437502	4.07999e-07	0.715147	0.0134555
yHAB97	Seub	PB-1	Maltotriose	0.00367775	9.85364e-07	0.664472	0.0274689
yHAB97	Seub	PB-1	Maltose	0.047161	0.000115497	1.25047	0.0292669
yHAB97	Seub	PB-1	Glucose	0.057635	1.26488e-06	1.40587	0.00926377
yHAB97	Seub	PB-1	Raffinose	0.0145304	8.5738e-05	1.04578	0.0737867
yHAB97	Seub	PB-1	Galactose	0.0262023	0.000366952	0.935089	0.0400392
yHAB81	Seub	PB-3	Glycerol	0.00436666	1.16688e-06	0.78948	0.00796235
yHAB81	Seub	PB-3	Ethanol	0.00512427	2.33129e-06	0.901027	0.210355
yHAB81	Seub	PB-3	Maltotriose	0.003972	2.93608e-07	0.622938	0.00227998
yHAB81	Seub	PB-3	Maltose	0.0228712	0.000100396	0.994351	0.1386
yHAB81	Seub	PB-3	Glucose	0.057451	0.000219976	1.3984	0.0877274
yHAB81	Seub	PB-3	Raffinose	0.0152772	8.32059e-05	1.32074	0.0597303
yHAB81	Seub	PB-3	Galactose	0.0268564	0.000340631	0.845801	0.0126499
yHQL715	Seub	PA-2	Glycerol	0.00425799	3.52492e-07	0.801867	0.000607714
yHQL715	Seub	PA-2	Ethanol	0.00697344	1.53722e-05	1.65819	2.85635
yHQL715	Seub	PA-2	Maltotriose	0.00417151	8.18547e-07	0.661456	0.00423638
yHQL715	Seub	PA-2	Maltose	0.0313753	0.00025174	1.14756	0.0618328
yHQL715	Seub	PA-2	Glucose	0.0616427	3.84759e-05	1.43536	0.00558493
yHQL715	Seub	PA-2	Raffinose	0.01042	5.04537e-06	1.01137	0.042086
yHQL715	Seub	PA-2	Galactose	0.0297065	0.000692211	1.02227	0.0927662
yHQL726	Seub	PB-2	Glycerol	0.0053042	2.16046e-06	0.803811	0.0141202
yHQL726	Seub	PB-2	Ethanol	0.0103469	7.78985e-05	0.724623	0.0476747
yHQL726	Seub	PB-2	Maltotriose	0.00486242	2.77661e-06	0.80103	0.00714561
yHQL726	Seub	PB-2	Maltose	0.0263918	0.000106078	1.0051	0.00368851
yHQL726	Seub	PB-2	Glucose	0.0584604	7.19547e-05	1.46868	0.0101619
yHQL726	Seub	PB-2	Raffinose	0.0183832	0.000104282	1.1846	0.036939
yHQL726	Seub	PB-2	Galactose	0.0221834	8.31746e-05	0.852374	0.00685026
yHAB55	Seub	PB-1	Glycerol	0.00556851	2.00647e-06	0.736761	0.0165786
yHAB55	Seub	PB-1	Ethanol	0.00635624	1.74613e-06	1.02969	0.0528464
yHAB55	Seub	PB-1	Maltotriose	0.00524317	5.20713e-07	0.769229	0.036608
yHAB55	Seub	PB-1	Maltose	0.0337138	0.000326231	1.06233	0.134236
yHAB55	Seub	PB-1	Glucose	0.0424457	0.000220886	1.13366	0.174038
yHAB55	Seub	PB-1	Raffinose	0.012015	1.39951e-05	1.28709	0.847631
yHAB55	Seub	PB-1	Galactose	0.0263452	0.000280079	0.787531	0.0190275
FM1203	Lager	Lager	Glycerol	0.00368413	4.93109e-08	0.464431	1.37807e-05
FM1203	Lager	Lager	Ethanol	0.00338584	1.10961e-06	0.797475	0.254948
FM1203	Lager	Lager	Maltotriose	0.00587036	9.1321e-08	0.792718	0.00967456
FM1203	Lager	Lager	Maltose	0.0255729	0.000491666	0.93263	0.653392
FM1203	Lager	Lager	Glucose	0.0493402	2.08884e-05	1.41877	0.0131489
FM1203	Lager	Lager	Raffinose	0.0125585	1.93853e-05	1.0373	0.0281687
FM1203	Lager	Lager	Galactose	0.0429679	0.000515124	1.07482	0.436894
yHCT98	Seub	PB-1	Glycerol	4.40901e-05	1.94394e-09	0.0941374	0.00886185
yHCT98	Seub	PB-1	Ethanol	0.00235402	1.59921e-05	0.0558194	0.000101161
yHCT98	Seub	PB-1	Maltotriose	0.00218014	1.08669e-05	0.111636	0.0123349
yHCT98	Seub	PB-1	Maltose	0.015696	0.000266896	0.858672	0.73998
yHCT98	Seub	PB-1	Glucose	0.0428484	0.000673843	1.58536	0.138264
yHCT98	Seub	PB-1	Raffinose	0.0034822	3.75685e-06	0.297564	0.00219335
yHCT98	Seub	PB-1	Galactose	0.0267368	0.000213664	0.759637	0.115475
yHQL714	Seub	PA-2	Glycerol	0.00417898	3.22725e-07	0.889333	0.244733
yHQL714	Seub	PA-2	Ethanol	0.0060615	7.89785e-06	0.759786	0.033284
yHQL714	Seub	PA-2	Maltotriose	0.004096	3.82661e-07	0.582196	0.018169
yHQL714	Seub	PA-2	Maltose	0.0463757	0.000313366	1.21278	0.106667
yHQL714	Seub	PA-2	Glucose	0.0664716	1.6556e-05	1.53392	0.00614786
yHQL714	Seub	PA-2	Raffinose	0.0136565	2.42995e-06	1.05824	0.00277218
yHQL714	Seub	PA-2	Galactose	0.0474301	0.000499024	1.1341	0.139726
yHAB86	Seub	PB-3	Glycerol	0.00364398	1.21023e-06	0.779665	0.0425517
yHAB86	Seub	PB-3	Ethanol	0.00427839	7.0217e-07	0.684133	0.00261145
yHAB86	Seub	PB-3	Maltotriose	0.00406878	6.50608e-07	0.606539	0.0086344
yHAB86	Seub	PB-3	Maltose	0.0277556	0.000308341	0.986873	0.0795487
yHAB86	Seub	PB-3	Glucose	0.0539526	1.8392e-05	1.36647	0.00795079
yHAB86	Seub	PB-3	Raffinose	0.0148623	8.69664e-06	1.32961	0.0281878
yHAB86	Seub	PB-3	Galactose	0.0417759	0.000662662	1.06857	0.154973
yHAB112	Seub	PB-3	Glycerol	0.00463596	2.05816e-06	0.852096	0.0140342
yHAB112	Seub	PB-3	Ethanol	0.00522509	1.95491e-06	0.674727	0.00702809
yHAB112	Seub	PB-3	Maltotriose	0.00547401	3.03944e-06	0.645886	0.0056811
yHAB112	Seub	PB-3	Maltose	0.0401303	0.000112818	1.23301	0.0497549
yHAB112	Seub	PB-3	Glucose	0.0495751	0.000107535	1.32739	0.0541862
yHAB112	Seub	PB-3	Raffinose	0.00986355	1.45766e-05	1.27878	0.160726
yHAB112	Seub	PB-3	Galactose	0.0399295	0.000191658	1.07598	0.0536101
yHDPN422	Seub	NoAm	Glycerol	0.0032095	6.05603e-07	0.756542	0.00494851
yHDPN422	Seub	NoAm	Ethanol	0.00689793	2.85656e-05	0.623535	0.00608183
yHDPN422	Seub	NoAm	Maltotriose	0.00378208	5.07003e-07	0.921674	0.0679335
yHDPN422	Seub	NoAm	Maltose	0.0324076	0.000537183	1.32905	0.0208165
yHDPN422	Seub	NoAm	Glucose	0.0570272	1.5238e-05	1.37144	0.0025693
yHDPN422	Seub	NoAm	Raffinose	0.0141471	8.91172e-05	1.37343	0.114114
yHDPN422	Seub	NoAm	Galactose	0.0402053	0.00103488	1.81405	0.543644
yHAB74	Seub	PB-2	Glycerol	0.0062999	3.66165e-06	0.690671	0.0228157
yHAB74	Seub	PB-2	Ethanol	0.00738154	5.8547e-06	0.798595	0.0162943
yHAB74	Seub	PB-2	Maltotriose	0.00598277	7.77227e-08	0.727517	0.014476
yHAB74	Seub	PB-2	Maltose	0.0415418	0.000457428	1.22827	0.0784886
yHAB74	Seub	PB-2	Glucose	0.0736097	0.000998594	1.36446	0.0401924
yHAB74	Seub	PB-2	Raffinose	0.0193457	4.46313e-05	1.19619	0.154054
yHAB74	Seub	PB-2	Galactose	0.0289597	0.00037778	0.967437	0.0223162
yHAB107	Seub	PB-1	Glycerol	0.00546859	3.88858e-06	0.889106	0.0123567
yHAB107	Seub	PB-1	Ethanol	0.01073	2.96153e-05	0.675504	0.0342612
yHAB107	Seub	PB-1	Maltotriose	0.0114186	0.000176572	0.946458	0.0353982
yHAB107	Seub	PB-1	Maltose	0.0228829	0.000259946	0.900564	0.166785
yHAB107	Seub	PB-1	Glucose	0.049892	2.06399e-05	1.40122	0.0372253
yHAB107	Seub	PB-1	Raffinose	0.0140978	5.00261e-06	1.04692	0.0394948
yHAB107	Seub	PB-1	Galactose	0.0439537	0.000944422	1.04916	0.179306
yHQL744	Seub	PB-2	Glycerol	0.00719957	1.09447e-05	0.658855	0.0689846
yHQL744	Seub	PB-2	Ethanol	0.00733594	5.49904e-06	0.660065	0.0286393
yHQL744	Seub	PB-2	Maltotriose	0.00571348	3.20672e-06	0.713038	0.0193768
yHQL744	Seub	PB-2	Maltose	0.0296216	0.000351586	1.18442	0.110021
yHQL744	Seub	PB-2	Glucose	0.0577178	0.00022605	1.18512	0.0724937
yHQL744	Seub	PB-2	Raffinose	0.019898	2.92345e-05	1.09569	0.208403
yHQL744	Seub	PB-2	Galactose	0.0439209	0.000193497	1.19397	0.205036
yHAB119	Seub	PA-2	Glycerol	0.00402357	6.29673e-07	0.761115	0.0287468
yHAB119	Seub	PA-2	Ethanol	0.00557067	1.73317e-06	0.69055	0.00637884
yHAB119	Seub	PA-2	Maltotriose	0.00430208	9.87865e-07	0.607263	0.0101395
yHAB119	Seub	PA-2	Maltose	0.0360453	2.69501e-06	1.059	0.00268962
yHAB119	Seub	PA-2	Glucose	0.0411479	0.000620106	1.21218	0.309108
yHAB119	Seub	PA-2	Raffinose	0.0117453	8.50192e-06	1.09194	0.00588917
yHAB119	Seub	PA-2	Galactose	0.0348559	0.000555693	1.0221	0.0947963
yHAB101	Seub	PA-2	Glycerol	0.00524558	7.05004e-06	0.986613	0.129652
yHAB101	Seub	PA-2	Ethanol	0.00611481	3.34143e-06	0.666268	0.00948451
yHAB101	Seub	PA-2	Maltotriose	0.00617447	9.33289e-06	0.493008	0.00621347
yHAB101	Seub	PA-2	Maltose	0.0279656	0.000178851	1.07275	0.0594471
yHAB101	Seub	PA-2	Glucose	0.0505552	0.000384339	1.26394	0.11987
yHAB101	Seub	PA-2	Raffinose	0.0118262	8.03944e-06	0.859871	0.0850968
yHAB101	Seub	PA-2	Galactose	0.0417187	4.2102e-05	0.87937	0.0718069
WLP940	Lager	Lager	Glycerol	0.00479315	1.99275e-07	0.447196	0.0044982
WLP940	Lager	Lager	Ethanol	0.00437146	1.03219e-06	0.550221	0.0184906
WLP940	Lager	Lager	Maltotriose	0.0240574	1.69379e-06	1.30159	0.0078177
WLP940	Lager	Lager	Maltose	0.0276815	0.000771921	0.989279	0.312632
WLP940	Lager	Lager	Glucose	0.05565	6.45503e-06	1.49933	0.00817283
WLP940	Lager	Lager	Raffinose	0.0219115	9.85207e-07	1.2111	0.0367635
WLP940	Lager	Lager	Galactose	0.0229803	0.000196987	0.8404	0.0438673
yHCT120	Seub	PB-1	Glycerol	0.00442272	3.29791e-06	0.803046	0.0113687
yHCT120	Seub	PB-1	Ethanol	0.00403242	2.41341e-07	0.872594	0.138418
yHCT120	Seub	PB-1	Maltotriose	0.00534459	3.03941e-06	0.667086	0.00290593
yHCT120	Seub	PB-1	Maltose	0.0371257	7.40139e-05	1.10308	0.061544
yHCT120	Seub	PB-1	Glucose	0.0549857	1.28393e-05	1.41382	0.00263649
yHCT120	Seub	PB-1	Raffinose	0.0163909	2.74447e-05	1.05424	0.0120002
yHCT120	Seub	PB-1	Galactose	0.0290364	0.000594474	0.797953	0.110618
yHKB201	Seub	NoAm	Glycerol	0.00436091	1.96399e-06	0.825352	0.0290716
yHKB201	Seub	NoAm	Ethanol	0.00568933	6.45827e-07	0.647949	0.0292788
yHKB201	Seub	NoAm	Maltotriose	0.00384592	7.30382e-07	0.850515	0.00387667
yHKB201	Seub	NoAm	Maltose	0.0421155	0.00048912	1.27754	0.110366
yHKB201	Seub	NoAm	Glucose	0.0633947	9.50902e-05	1.49034	0.015815
yHKB201	Seub	NoAm	Raffinose	0.0167747	0.000133201	1.11484	0.109227
yHKB201	Seub	NoAm	Galactose	0.0439184	0.000778739	1.19344	0.168999
yHAB575	Seub	PB-1	Glycerol	0.00400331	4.17231e-07	0.817671	0.00561981
yHAB575	Seub	PB-1	Ethanol	0.00463382	4.88702e-07	0.754019	0.0308501
yHAB575	Seub	PB-1	Maltotriose	0.0039374	1.9784e-06	0.872899	0.0171226
yHAB575	Seub	PB-1	Maltose	0.0341459	0.000298973	1.11776	0.0575037
yHAB575	Seub	PB-1	Glucose	0.0531191	4.19586e-05	1.46488	0.0636074
yHAB575	Seub	PB-1	Raffinose	0.0138442	3.17178e-05	0.957775	0.0291211
yHAB575	Seub	PB-1	Galactose	0.0339824	0.000497853	1.08148	0.0597204
yHAB96	Seub	PB-1	Glycerol	0.00467295	8.96362e-07	0.721108	0.0169129
yHAB96	Seub	PB-1	Ethanol	0.00554949	1.65248e-06	0.719737	0.00860727
yHAB96	Seub	PB-1	Maltotriose	0.00477997	1.18631e-06	0.767126	0.0142895
yHAB96	Seub	PB-1	Maltose	0.0300234	0.000133559	1.23509	0.0170797
yHAB96	Seub	PB-1	Glucose	0.0572537	1.45602e-05	1.45254	0.00507558
yHAB96	Seub	PB-1	Raffinose	0.0116415	1.64686e-05	1.01441	0.00907101
yHAB96	Seub	PB-1	Galactose	0.0427753	0.000113162	1.04736	0.0340974
yHCT56	Seub	PB-3	Glycerol	0.0068969	5.56475e-06	1.10782	0.271136
yHCT56	Seub	PB-3	Ethanol	0.00728558	7.8572e-07	0.599339	0.0392553
yHCT56	Seub	PB-3	Maltotriose	0.00453078	4.11748e-06	0.901167	0.0491026
yHCT56	Seub	PB-3	Maltose	0.0344156	0.00025162	1.20122	0.029567
yHCT56	Seub	PB-3	Glucose	0.0572605	2.24058e-05	1.47097	0.00153228
yHCT56	Seub	PB-3	Raffinose	0.016018	4.83785e-05	1.08723	0.0818456
yHCT56	Seub	PB-3	Galactose	0.0456518	0.000110357	1.21967	0.0972929
yHQL732	Seub	PB-2	Glycerol	0.00562299	8.05007e-06	0.760962	0.0635907
yHQL732	Seub	PB-2	Ethanol	0.00664838	2.17056e-06	0.839962	0.0835713
yHQL732	Seub	PB-2	Maltotriose	0.00613861	1.36975e-05	0.720679	0.00537153
yHQL732	Seub	PB-2	Maltose	0.0406402	0.0001709	1.20027	0.0424731
yHQL732	Seub	PB-2	Glucose	0.046295	0.000460848	1.20588	0.169119
yHQL732	Seub	PB-2	Raffinose	0.0142595	3.77331e-05	1.67275	0.654016
yHQL732	Seub	PB-2	Galactose	0.0412885	6.73201e-05	0.941941	0.0422645
yHKS210	Seub	NoAm	Glycerol	0.00345141	1.18205e-06	0.854401	0.0175299
yHKS210	Seub	NoAm	Ethanol	0.00473813	6.82993e-07	0.653066	0.00319133
yHKS210	Seub	NoAm	Maltotriose	0.00394254	1.58202e-07	0.6289	0.00404452
yHKS210	Seub	NoAm	Maltose	0.041331	0.000215258	1.20987	0.0875461
yHKS210	Seub	NoAm	Glucose	0.0645546	5.06184e-06	1.50176	0.00528661
yHKS210	Seub	NoAm	Raffinose	0.0114271	6.80802e-06	1.00495	0.00171511
yHKS210	Seub	NoAm	Galactose	0.0365934	0.000122266	0.850277	0.0572543
yHKS694	Seub	NoAm	Glycerol	0.00355986	1.19578e-06	0.761828	0.0443108
yHKS694	Seub	NoAm	Ethanol	0.00607484	4.51727e-07	0.573701	0.0054635
yHKS694	Seub	NoAm	Maltotriose	0.00432724	1.29714e-06	0.71277	0.00938391
yHKS694	Seub	NoAm	Maltose	0.0395733	0.000464027	1.20995	0.129468
yHKS694	Seub	NoAm	Glucose	0.0629868	4.24582e-06	1.47645	0.00399475
yHKS694	Seub	NoAm	Raffinose	0.0137067	4.2662e-05	1.05823	0.0320377
yHKS694	Seub	NoAm	Galactose	0.021401	0.000271787	0.669835	0.0536381
yHCT100	Seub	PB-2	Glycerol	0.00620807	9.33178e-06	0.725965	0.00695152
yHCT100	Seub	PB-2	Ethanol	0.00643182	4.57472e-06	0.623474	0.0161648
yHCT100	Seub	PB-2	Maltotriose	0.00541244	4.10919e-06	0.656247	0.00563496
yHCT100	Seub	PB-2	Maltose	0.0433269	0.000290303	1.30899	0.0908354
yHCT100	Seub	PB-2	Glucose	0.0526125	3.08519e-05	1.35621	0.00655549
yHCT100	Seub	PB-2	Raffinose	0.0204309	3.03223e-06	1.44683	0.0141583
yHCT100	Seub	PB-2	Galactose	0.0297348	7.32884e-05	0.855683	0.0669913
WY1338	Lager	Lager	Glycerol	0.00283329	9.79406e-07	0.309648	0.00137946
WY1338	Lager	Lager	Ethanol	0.00264994	4.60277e-07	0.403775	0.00666701
WY1338	Lager	Lager	Maltotriose	0.0188619	1.5719e-05	1.11348	0.0557645
WY1338	Lager	Lager	Maltose	0.00687312	7.1777e-06	0.482624	0.0181247
WY1338	Lager	Lager	Glucose	0.01391	6.0703e-05	0.856002	0.0873314
WY1338	Lager	Lager	Raffinose	0.00936525	3.70457e-05	0.706357	0.154995
WY1338	Lager	Lager	Galactose	0.0188554	0.000225499	0.73494	0.230108
yHKS212	Seub	NoAm	Glycerol	0.00504975	3.30573e-06	0.744631	0.0164475
yHKS212	Seub	NoAm	Ethanol	0.00607733	2.31658e-06	0.774092	0.0220399
yHKS212	Seub	NoAm	Maltotriose	0.00421598	8.24483e-07	0.796825	0.012961
yHKS212	Seub	NoAm	Maltose	0.044608	0.000368694	1.35836	0.0556523
yHKS212	Seub	NoAm	Glucose	0.0623076	1.07672e-05	1.49093	0.0135309
yHKS212	Seub	NoAm	Raffinose	0.0149845	7.74147e-05	1.06792	0.0270193
yHKS212	Seub	NoAm	Galactose	0.0454365	0.000299568	1.18112	0.0588509
yHCT88	Seub	PB-2	Glycerol	0.00514276	3.51202e-08	0.816089	0.0168813
yHCT88	Seub	PB-2	Ethanol	0.00557115	4.90199e-07	0.669836	0.00375299
yHCT88	Seub	PB-2	Maltotriose	0.00478437	4.04163e-07	0.808346	0.00733079
yHCT88	Seub	PB-2	Maltose	0.0389684	0.000774268	1.2515	0.122454
yHCT88	Seub	PB-2	Glucose	0.0660813	2.20347e-06	1.54121	0.000346253
yHCT88	Seub	PB-2	Raffinose	0.0208963	0.000101854	1.50745	0.164025
yHCT88	Seub	PB-2	Galactose	0.0163886	0.000267736	0.587277	0.236342
yHAB85	Seub	PB-3	Glycerol	0.00457156	4.1349e-07	0.747134	0.000867821
yHAB85	Seub	PB-3	Ethanol	0.00563446	2.8945e-07	0.580626	0.000121069
yHAB85	Seub	PB-3	Maltotriose	0.00461854	9.87601e-07	0.750881	0.0226769
yHAB85	Seub	PB-3	Maltose	0.0455951	0.000160562	1.16112	0.15046
yHAB85	Seub	PB-3	Glucose	0.0578676	0.000182016	1.46238	0.00869454
yHAB85	Seub	PB-3	Raffinose	0.0081891	6.25732e-06	1.16322	0.119424
yHAB85	Seub	PB-3	Galactose	0.0172676	0.000653381	0.815824	0.5274
yHAB92	Seub	PB-3	Glycerol	0.0044679	4.95341e-08	0.901482	0.0186325
yHAB92	Seub	PB-3	Ethanol	0.00561196	5.67869e-07	0.681663	0.00229827
yHAB92	Seub	PB-3	Maltotriose	0.00471121	6.41533e-07	0.802282	0.00984499
yHAB92	Seub	PB-3	Maltose	0.0365471	0.000183752	1.11791	0.126043
yHAB92	Seub	PB-3	Glucose	0.0539983	9.88763e-05	1.31654	0.0426046
yHAB92	Seub	PB-3	Raffinose	0.018713	9.85022e-05	1.25616	0.164253
yHAB92	Seub	PB-3	Galactose	0.0182641	0.000447188	0.650981	0.322443
yHCT70	Seub	PB-2	Glycerol	0.00514936	2.95459e-06	1.03113	0.262742
yHCT70	Seub	PB-2	Ethanol	0.00563069	7.54852e-07	0.735262	8.74861e-07
yHCT70	Seub	PB-2	Maltotriose	0.00433826	2.34052e-07	0.986097	0.10551
yHCT70	Seub	PB-2	Maltose	0.0329162	7.74451e-05	1.06142	0.054829
yHCT70	Seub	PB-2	Glucose	0.0486542	3.79588e-05	1.30772	0.0332436
yHCT70	Seub	PB-2	Raffinose	0.0281781	5.79416e-05	1.30514	0.305239
yHCT70	Seub	PB-2	Galactose	0.00510287	1.9713e-05	0.535102	0.215311
yHAB59	Seub	PB-1	Glycerol	0.00421799	1.4502e-06	0.849652	0.0582346
yHAB59	Seub	PB-1	Ethanol	0.00553425	3.22004e-07	0.68366	0.0029348
yHAB59	Seub	PB-1	Maltotriose	0.00503569	7.43548e-07	0.728565	0.0102689
yHAB59	Seub	PB-1	Maltose	0.0248978	0.000350486	0.986928	0.0885761
yHAB59	Seub	PB-1	Glucose	0.0499906	5.03757e-05	1.29635	0.0335717
yHAB59	Seub	PB-1	Raffinose	0.0109175	3.74287e-06	0.973441	0.00633087
yHAB59	Seub	PB-1	Galactose	0.0195288	0.000524344	0.605792	0.28508
yHAB73	Seub	PA-1	Glycerol	0.00493058	1.5448e-05	0.752211	0.0119844
yHAB73	Seub	PA-1	Ethanol	0.00576895	7.74965e-06	0.706266	0.00192468
yHAB73	Seub	PA-1	Maltotriose	0.00527181	8.40874e-06	0.743101	0.014071
yHAB73	Seub	PA-1	Maltose	0.0375466	0.000271224	1.04789	0.0962846
yHAB73	Seub	PA-1	Glucose	0.0579359	1.77896e-05	1.47996	0.0188656
yHAB73	Seub	PA-1	Raffinose	0.0165355	0.000115389	1.07945	0.0804846
yHAB73	Seub	PA-1	Galactose	0.0228708	0.000398299	0.542519	0.280171
yHKS576	Seub	NoAm	Glycerol	0.0037063	2.50846e-06	0.899941	0.0784918
yHKS576	Seub	NoAm	Ethanol	0.0057088	7.78293e-07	0.633744	0.00189233
yHKS576	Seub	NoAm	Maltotriose	0.00424468	1.14147e-06	0.697687	0.0010859
yHKS576	Seub	NoAm	Maltose	0.0427802	2.15801e-05	1.1467	0.0272817
yHKS576	Seub	NoAm	Glucose	0.0670093	2.3652e-05	1.55843	0.0518725
yHKS576	Seub	NoAm	Raffinose	0.0133589	5.98376e-05	1.04367	0.0943509
yHKS576	Seub	NoAm	Galactose	0.0270923	0.000680083	0.636054	0.30799
yHAB75	Seub	PB-1	Glycerol	0.00342641	4.39415e-06	0.745973	0.0409477
yHAB75	Seub	PB-1	Ethanol	0.0057112	3.8386e-06	0.695359	0.0509839
yHAB75	Seub	PB-1	Maltotriose	0.00430802	1.65989e-06	0.634172	0.00462878
yHAB75	Seub	PB-1	Maltose	0.0345846	0.000444264	1.16872	0.0220138
yHAB75	Seub	PB-1	Glucose	0.0581968	7.06441e-05	1.38921	0.011036
yHAB75	Seub	PB-1	Raffinose	0.00710655	9.50739e-07	1.48574	0.279638
yHAB75	Seub	PB-1	Galactose	0.0191854	0.000589959	0.627117	0.271195
yHAB102	Seub	PA-2	Glycerol	0.00353375	1.73976e-06	0.740774	0.0216442
yHAB102	Seub	PA-2	Ethanol	0.0048598	3.69961e-08	0.688164	0.00674938
yHAB102	Seub	PA-2	Maltotriose	0.00362997	9.3525e-07	0.616263	0.0221596
yHAB102	Seub	PA-2	Maltose	0.0388268	0.000325648	1.23401	0.0440554
yHAB102	Seub	PA-2	Glucose	0.0619703	3.3279e-05	1.43739	0.00908452
yHAB102	Seub	PA-2	Raffinose	0.0119911	1.90558e-05	1.00018	0.0263601
yHAB102	Seub	PA-2	Galactose	0.0173267	0.00051789	0.579129	0.258377
yHAB109	Seub	PB-1	Glycerol	0.00432073	1.74253e-06	0.757127	0.00455155
yHAB109	Seub	PB-1	Ethanol	0.0071554	4.22823e-06	0.694341	0.010678
yHAB109	Seub	PB-1	Maltotriose	0.0073251	2.03622e-05	0.619627	0.00630419
yHAB109	Seub	PB-1	Maltose	0.0412664	9.70705e-05	1.22884	0.022591
yHAB109	Seub	PB-1	Glucose	0.0543831	1.99356e-05	1.48101	0.00591514
yHAB109	Seub	PB-1	Raffinose	0.01376	5.43008e-06	0.954306	0.0110111
yHAB109	Seub	PB-1	Galactose	0.0162349	0.000348197	0.598888	0.262438
yHAB111	Seub	PB-2	Glycerol	0.00418169	4.392e-07	0.80185	0.000228363
yHAB111	Seub	PB-2	Ethanol	0.0051769	7.32873e-07	0.658464	0.00961742
yHAB111	Seub	PB-2	Maltotriose	0.0043584	9.18092e-08	0.729258	0.00975111
yHAB111	Seub	PB-2	Maltose	0.0421811	0.000244026	1.12763	0.109182
yHAB111	Seub	PB-2	Glucose	0.061703	1.14753e-05	1.43028	0.00106405
yHAB111	Seub	PB-2	Raffinose	0.0192521	3.31679e-05	1.23604	0.107801
yHAB111	Seub	PB-2	Galactose	0.0200985	0.000342213	0.590203	0.235166
yHKB251	Seub	NoAm	Glycerol	0.00598916	3.89863e-06	0.869448	0.00223171
yHKB251	Seub	NoAm	Ethanol	0.00619845	1.26015e-06	0.646152	0.00600536
yHKB251	Seub	NoAm	Maltotriose	0.0118227	0.000182453	0.861188	0.0887929
yHKB251	Seub	NoAm	Maltose	0.0506238	0.000295627	1.19628	0.0155177
yHKB251	Seub	NoAm	Glucose	0.0674248	1.03732e-05	1.5706	0.00144562
yHKB251	Seub	NoAm	Raffinose	0.0183473	0.000237514	0.959301	0.00220676
yHKB251	Seub	NoAm	Galactose	0.0406581	0.000919892	0.991247	0.0846351
WLP862	Lager	Lager	Glycerol	0.00415941	4.93946e-08	0.496132	0.0214542
WLP862	Lager	Lager	Ethanol	0.00433971	4.24495e-07	0.663817	0.00354851
WLP862	Lager	Lager	Maltotriose	0.0234422	2.4912e-05	1.3464	0.0465911
WLP862	Lager	Lager	Maltose	0.0390461	0.000154443	1.31882	0.0526766
WLP862	Lager	Lager	Glucose	0.0626135	2.72171e-05	1.57063	0.00511602
WLP862	Lager	Lager	Raffinose	0.0188564	1.41504e-05	1.31768	0.0807625
WLP862	Lager	Lager	Galactose	0.0295585	0.000350861	1.07579	0.242623
WLP051	Lager	Lager	Glycerol	0.00358889	2.59493e-06	0.413958	0.0317836
WLP051	Lager	Lager	Ethanol	0.00403745	3.62772e-09	0.452586	0.012258
WLP051	Lager	Lager	Maltotriose	0.00804514	1.55873e-05	1.25289	0.463161
WLP051	Lager	Lager	Maltose	0.0331803	3.78138e-05	1.16192	0.0334121
WLP051	Lager	Lager	Glucose	0.0552587	7.74226e-06	1.42733	0.0620563
WLP051	Lager	Lager	Raffinose	0.0144349	1.56433e-05	1.33835	0.0023888
WLP051	Lager	Lager	Galactose	0.0293594	0.000415846	1.05755	0.445284
yHCT108	Seub	PB-1	Glycerol	0.00426481	6.17319e-07	0.806784	0.0153238
yHCT108	Seub	PB-1	Ethanol	0.00635498	3.36704e-06	0.595731	0.00134805
yHCT108	Seub	PB-1	Maltotriose	0.00532198	1.59516e-06	0.840209	0.00151997
yHCT108	Seub	PB-1	Maltose	0.0344869	0.00028844	1.15579	0.0472984
yHCT108	Seub	PB-1	Glucose	0.0618743	1.50012e-05	1.60911	0.000633098
yHCT108	Seub	PB-1	Raffinose	0.0144656	7.70277e-05	1.24658	0.185081
yHCT108	Seub	PB-1	Galactose	0.0341087	5.35722e-05	0.823527	0.0238211
yHCT55	Seub	PB-3	Glycerol	0.00235011	5.12687e-06	0.605512	0.325782
yHCT55	Seub	PB-3	Ethanol	0.00288983	6.29152e-06	0.463313	0.161797
yHCT55	Seub	PB-3	Maltotriose	0.00365406	1.13571e-06	0.887236	0.180882
yHCT55	Seub	PB-3	Maltose	0.0311187	0.000418753	1.17557	0.0133442
yHCT55	Seub	PB-3	Glucose	0.0573117	0.000250843	1.32677	0.0325378
yHCT55	Seub	PB-3	Raffinose	0.0157378	2.26859e-05	1.33621	0.130824
yHCT55	Seub	PB-3	Galactose	0.0336412	0.000246794	0.998401	0.00335612
yHAB572	Seub	PB-1	Glycerol	0.0041931	1.51902e-06	0.779983	0.0422393
yHAB572	Seub	PB-1	Ethanol	0.00517235	2.71419e-06	0.63299	0.00965084
yHAB572	Seub	PB-1	Maltotriose	0.00469816	1.87052e-06	0.68038	0.00809151
yHAB572	Seub	PB-1	Maltose	0.0436696	0.000205491	1.18156	0.0502023
yHAB572	Seub	PB-1	Glucose	0.0585376	3.46793e-06	1.5295	0.0516095
yHAB572	Seub	PB-1	Raffinose	0.0218911	0.000146495	1.14187	0.0870188
yHAB572	Seub	PB-1	Galactose	0.0397094	0.000158274	0.996571	0.0545776
yHQL705	Seub	PA-2	Glycerol	0.00428088	3.24386e-06	0.613654	0.0162164
yHQL705	Seub	PA-2	Ethanol	0.0324403	0.00225667	0.618657	0.00159858
yHQL705	Seub	PA-2	Maltotriose	0.00508063	7.10221e-06	0.531195	0.0304879
yHQL705	Seub	PA-2	Maltose	0.0417124	0.00022961	0.993323	0.000517409
yHQL705	Seub	PA-2	Glucose	0.0695568	0.000219022	1.40502	0.0795867
yHQL705	Seub	PA-2	Raffinose	0.0192283	7.55962e-05	0.958433	0.0476723
yHQL705	Seub	PA-2	Galactose	0.0351297	0.000562681	0.874034	0.036995
yHAB61	Seub	PB-1	Glycerol	0.00508926	1.21925e-07	1.28263	0.637403
yHAB61	Seub	PB-1	Ethanol	0.00587862	9.65508e-07	0.590556	0.0080512
yHAB61	Seub	PB-1	Maltotriose	0.00397961	3.70523e-07	0.806381	0.0635061
yHAB61	Seub	PB-1	Maltose	0.0283495	0.000606139	0.822334	0.522434
yHAB61	Seub	PB-1	Glucose	0.0501967	1.38474e-06	1.35193	0.00614212
yHAB61	Seub	PB-1	Raffinose	0.0119018	3.17469e-05	1.14861	0.00464827
yHAB61	Seub	PB-1	Galactose	0.039811	0.000827392	1.12803	0.0538078
yHCT75	Seub	PB-1	Glycerol	0.00362533	3.40675e-07	0.737487	0.00308978
yHCT75	Seub	PB-1	Ethanol	0.00543561	6.93688e-07	0.570706	0.0262672
yHCT75	Seub	PB-1	Maltotriose	0.00468839	1.03878e-07	0.671587	0.000440522
yHCT75	Seub	PB-1	Maltose	0.0379187	0.000498502	1.23707	0.0890901
yHCT75	Seub	PB-1	Glucose	0.0608245	7.86498e-05	1.45535	0.00956229
yHCT75	Seub	PB-1	Raffinose	0.0187807	8.87941e-05	1.05166	0.0446976
yHCT75	Seub	PB-1	Galactose	0.0365882	0.000735878	1.0808	0.0963263
yHCT49	Seub	PB-1	Glycerol	0.0059592	7.86257e-06	0.817548	0.0254491
yHCT49	Seub	PB-1	Ethanol	0.00509791	1.14531e-06	0.798576	0.00166065
yHCT49	Seub	PB-1	Maltotriose	0.00502958	2.56241e-06	0.862335	0.0980013
yHCT49	Seub	PB-1	Maltose	0.039907	0.000171413	1.23766	0.0169235
yHCT49	Seub	PB-1	Glucose	0.0616433	5.1799e-05	1.44388	0.0142813
yHCT49	Seub	PB-1	Raffinose	0.0198903	0.000114941	1.0035	0.0206566
yHCT49	Seub	PB-1	Galactose	0.0440615	0.00120809	1.1317	0.209504
yHQL743	Seub	PB-2	Glycerol	0.00673328	5.51452e-06	1.2433	0.307582
yHQL743	Seub	PB-2	Ethanol	0.00693786	3.89921e-06	0.660546	0.0248202
yHQL743	Seub	PB-2	Maltotriose	0.00499302	5.13438e-06	0.81765	0.0625667
yHQL743	Seub	PB-2	Maltose	0.0372415	0.000657033	1.25977	0.0830099
yHQL743	Seub	PB-2	Glucose	0.0562107	0.000135968	1.40323	0.027655
yHQL743	Seub	PB-2	Raffinose	0.0203156	7.65418e-06	1.35741	0.047686
yHQL743	Seub	PB-2	Galactose	0.0401851	0.000785711	1.43272	0.243702
yHAB576	Seub	PB-1	Glycerol	0.00586127	3.23208e-06	0.895312	0.0374804
yHAB576	Seub	PB-1	Ethanol	0.00447664	1.65343e-05	0.962955	1.05947
yHAB576	Seub	PB-1	Maltotriose	0.00455751	2.75706e-06	0.813096	0.0887748
yHAB576	Seub	PB-1	Maltose	0.0395459	0.000202739	1.22905	0.0924355
yHAB576	Seub	PB-1	Glucose	0.0470871	2.82387e-05	1.2977	0.013605
yHAB576	Seub	PB-1	Raffinose	0.0127824	2.07657e-05	1.11651	0.0175533
yHAB576	Seub	PB-1	Galactose	0.0415439	6.97172e-05	1.18148	0.0814448
yHAB108	Seub	PB-1	Glycerol	0.00524607	3.01557e-06	0.653969	0.0120947
yHAB108	Seub	PB-1	Ethanol	0.00644358	6.79623e-06	0.697856	0.00111499
yHAB108	Seub	PB-1	Maltotriose	0.00480974	1.07093e-06	0.820407	0.0112488
yHAB108	Seub	PB-1	Maltose	0.0239465	0.000417629	1.51671	0.334667
yHAB108	Seub	PB-1	Glucose	0.0680709	3.52197e-05	1.4293	0.050349
yHAB108	Seub	PB-1	Raffinose	0.0155155	4.60821e-05	1.05621	0.160149
yHAB108	Seub	PB-1	Galactose	0.0360414	0.000441257	1.13176	0.162606
yHAB99	Seub	PB-1	Glycerol	0.00378419	1.58391e-07	1.21452	0.386992
yHAB99	Seub	PB-1	Ethanol	0.00375613	1.10727e-05	0.460888	0.160154
yHAB99	Seub	PB-1	Maltotriose	0.00422017	2.9152e-07	0.954853	0.0354242
yHAB99	Seub	PB-1	Maltose	0.0453943	0.000207773	1.21079	0.0445212
yHAB99	Seub	PB-1	Glucose	0.056293	3.60376e-05	1.4436	0.0162221
yHAB99	Seub	PB-1	Raffinose	0.0130965	1.75187e-05	1.08025	0.00183297
yHAB99	Seub	PB-1	Galactose	0.0557624	0.000268313	1.30423	0.0873546
yHAB68	Seub	PB-1	Glycerol	0.0040582	1.48756e-07	0.786124	0.00921331
yHAB68	Seub	PB-1	Ethanol	0.00989059	6.43878e-05	0.758452	0.039213
yHAB68	Seub	PB-1	Maltotriose	0.00444911	3.08238e-07	0.679744	0.00202351
yHAB68	Seub	PB-1	Maltose	0.0465576	0.00011461	1.21007	0.0472515
yHAB68	Seub	PB-1	Glucose	0.0645835	8.98725e-07	1.59435	0.00061063
yHAB68	Seub	PB-1	Raffinose	0.014498	5.45251e-05	1.00403	0.0571382
yHAB68	Seub	PB-1	Galactose	0.0409452	0.000909179	1.12517	0.137254
yHKB268	Seub	NoAm	Glycerol	0.00567156	4.62871e-06	0.677388	0.00055925
yHKB268	Seub	NoAm	Ethanol	0.0611151	0.0086296	0.945939	0.370902
yHKB268	Seub	NoAm	Maltotriose	0.00503468	6.86786e-06	0.70914	0.000375681
yHKB268	Seub	NoAm	Maltose	0.0432474	0.000110085	1.26403	0.0208645
yHKB268	Seub	NoAm	Glucose	0.0659694	0.000105591	1.49701	0.0262072
yHKB268	Seub	NoAm	Raffinose	0.0138177	7.49952e-06	1.00428	0.0471665
yHKB268	Seub	NoAm	Galactose	0.0466862	0.00010847	0.900438	0.0396985
WY2007	Lager	Lager	Glycerol	0.00307275	7.04254e-07	0.425817	0.0222718
WY2007	Lager	Lager	Ethanol	0.00393363	6.61319e-07	0.561781	0.0433646
WY2007	Lager	Lager	Maltotriose	0.0159674	5.59414e-06	1.12252	0.0307977
WY2007	Lager	Lager	Maltose	0.0232522	7.94992e-05	0.915089	0.0540455
WY2007	Lager	Lager	Glucose	0.0502917	2.45159e-05	1.39672	0.0512614
WY2007	Lager	Lager	Raffinose	0.0197137	1.26323e-05	1.31014	0.142608
WY2007	Lager	Lager	Galactose	0.0196148	1.10221e-05	0.663037	0.0302747
yHAB94	Seub	PA-2	Glycerol	0.00559112	6.60195e-06	0.737272	0.0084608
yHAB94	Seub	PA-2	Ethanol	0.00638148	4.2476e-06	1.01262	0.385706
yHAB94	Seub	PA-2	Maltotriose	0.00522027	1.13875e-05	0.763509	0.00881773
yHAB94	Seub	PA-2	Maltose	0.0446384	0.000203467	1.28787	0.0349997
yHAB94	Seub	PA-2	Glucose	0.0619579	2.36186e-06	1.49049	0.00378777
yHAB94	Seub	PA-2	Raffinose	0.0172882	4.98789e-05	0.886895	0.0708341
yHAB94	Seub	PA-2	Galactose	0.0474773	0.000359756	1.00032	0.268991
yHAB115	Seub	PB-3	Glycerol	0.00589321	6.82219e-06	1.09527	0.294433
yHAB115	Seub	PB-3	Ethanol	0.0120774	0.00015348	0.72911	0.00448992
yHAB115	Seub	PB-3	Maltotriose	0.00651486	1.16204e-05	0.768342	0.0465799
yHAB115	Seub	PB-3	Maltose	0.0312935	6.75987e-05	1.21791	0.0567963
yHAB115	Seub	PB-3	Glucose	0.0558839	1.92432e-05	1.52962	0.0108187
yHAB115	Seub	PB-3	Raffinose	0.01222	9.17677e-06	1.10588	0.103205
yHAB115	Seub	PB-3	Galactose	0.042247	0.00059643	1.06645	0.0466713
yHAB89	Seub	PB-1	Glycerol	0.0064715	3.26292e-06	0.664389	0.0537418
yHAB89	Seub	PB-1	Ethanol	0.00891231	4.98062e-07	0.745979	0.0962318
yHAB89	Seub	PB-1	Maltotriose	0.00834317	2.56827e-05	0.622052	0.0556394
yHAB89	Seub	PB-1	Maltose	0.0450303	0.000415871	1.30282	0.0657166
yHAB89	Seub	PB-1	Glucose	0.0730891	0.000771651	1.5188	0.015559
yHAB89	Seub	PB-1	Raffinose	0.00937057	3.73139e-06	1.29118	0.319981
yHAB89	Seub	PB-1	Galactose	0.0426543	0.00104217	1.04632	0.11458
yHAB505	Seub	PB-1	Glycerol	0.00559465	6.34486e-06	0.721503	0.086209
yHAB505	Seub	PB-1	Ethanol	0.00652706	8.81384e-06	0.644368	0.119418
yHAB505	Seub	PB-1	Maltotriose	0.00620003	4.67867e-06	0.640032	0.0574362
yHAB505	Seub	PB-1	Maltose	0.0380575	0.000101205	0.920772	0.00810802
yHAB505	Seub	PB-1	Glucose	0.0588639	8.4188e-05	1.39617	0.0243314
yHAB505	Seub	PB-1	Raffinose	0.0150784	0.000142804	0.902818	0.0840227
yHAB505	Seub	PB-1	Galactose	0.0406279	0.000785245	1.13052	0.150831
yHCT89	Seub	PB-2	Glycerol	0.00659538	4.64992e-06	0.67723	0.000882108
yHCT89	Seub	PB-2	Ethanol	0.00781838	6.96758e-06	0.66698	0.00378479
yHCT89	Seub	PB-2	Maltotriose	0.00667585	6.88006e-06	0.578895	0.000720622
yHCT89	Seub	PB-2	Maltose	0.0362963	0.000721531	1.15288	0.140569
yHCT89	Seub	PB-2	Glucose	0.0607344	5.28324e-06	1.44572	0.00600217
yHCT89	Seub	PB-2	Raffinose	0.0127768	8.47355e-05	1.20492	0.457223
yHCT89	Seub	PB-2	Galactose	0.0490374	0.000182052	1.13339	0.0166864
yHQL740	Seub	PA-2	Glycerol	0.00622893	4.92313e-06	0.727935	0.0186214
yHQL740	Seub	PA-2	Ethanol	0.00676871	7.44997e-06	0.618452	0.0059666
yHQL740	Seub	PA-2	Maltotriose	0.00554022	2.82626e-06	0.47196	0.00121067
yHQL740	Seub	PA-2	Maltose	0.0391344	0.000864309	1.51405	0.0263208
yHQL740	Seub	PA-2	Glucose	0.0604991	3.1102e-05	1.4844	0.00343691
yHQL740	Seub	PA-2	Raffinose	0.00951883	2.69418e-05	0.727663	0.0313315
yHQL740	Seub	PA-2	Galactose	0.0590564	0.000344559	1.11916	0.132306
yHCT91	Seub	PB-2	Glycerol	0.00612225	1.62595e-06	0.773051	0.000204245
yHCT91	Seub	PB-2	Ethanol	0.00766672	3.18257e-06	0.599281	0.0232643
yHCT91	Seub	PB-2	Maltotriose	0.0058523	1.744e-06	0.655058	0.0126333
yHCT91	Seub	PB-2	Maltose	0.0404891	8.93185e-05	1.18876	0.037384
yHCT91	Seub	PB-2	Glucose	0.0689045	0.00013533	1.52844	0.0211751
yHCT91	Seub	PB-2	Raffinose	0.0197135	1.6497e-05	1.50222	0.0494945
yHCT91	Seub	PB-2	Galactose	0.0335832	0.000445498	0.954738	0.00831513
yHRVM107	Seub	Holarctic	Glycerol	0.00650293	5.85077e-05	0.447773	0.15643
yHRVM107	Seub	Holarctic	Ethanol	0.00785448	1.59433e-05	0.438453	0.0138921
yHRVM107	Seub	Holarctic	Maltotriose	0.0057781	9.34235e-06	0.970016	0.201428
yHRVM107	Seub	Holarctic	Maltose	0.00606284	2.83038e-06	0.983329	0.106465
yHRVM107	Seub	Holarctic	Glucose	0.0351664	1.42451e-05	1.50537	0.00342271
yHRVM107	Seub	Holarctic	Raffinose	0.00884242	0.000145768	0.521764	0.25189
yHRVM107	Seub	Holarctic	Galactose	0.0244833	0.000178175	1.38184	0.0829934
yHRVM108	Seub	Holarctic	Glycerol	0.00479055	1.51598e-07	0.65092	0.00587491
yHRVM108	Seub	Holarctic	Ethanol	0.00499933	3.76591e-06	0.665855	0.00762236
yHRVM108	Seub	Holarctic	Maltotriose	0.00328606	1.6388e-07	0.700898	0.00345208
yHRVM108	Seub	Holarctic	Maltose	0.00582469	3.89108e-08	0.944115	0.000197348
yHRVM108	Seub	Holarctic	Glucose	0.0350244	1.10766e-05	1.35912	0.0114337
yHRVM108	Seub	Holarctic	Raffinose	0.00728353	1.99639e-05	0.901732	0.0864739
yHRVM108	Seub	Holarctic	Galactose	0.0267609	0.000276854	1.07639	0.0757082
yHCT103	Seub	PA-1	Glycerol	0.00577071	1.73893e-05	0.597405	0.0165512
yHCT103	Seub	PA-1	Ethanol	0.00731004	1.94967e-05	0.586416	0.0259515
yHCT103	Seub	PA-1	Maltotriose	0.00770532	2.36585e-05	0.583673	0.0120452
yHCT103	Seub	PA-1	Maltose	0.04336	3.50731e-05	1.20058	0.0649543
yHCT103	Seub	PA-1	Glucose	0.0599323	1.28407e-05	1.52913	0.017939
yHCT103	Seub	PA-1	Raffinose	0.0307531	0.00108049	0.84425	0.125899
yHCT103	Seub	PA-1	Galactose	0.0504223	0.000141752	1.04708	0.203034
yHCT47	Seub	PB-1	Glycerol	0.00833299	1.65968e-05	0.592259	0.0284625
yHCT47	Seub	PB-1	Ethanol	0.00764597	5.56514e-06	0.745049	0.0231374
yHCT47	Seub	PB-1	Maltotriose	0.00852796	3.44916e-06	0.486667	0.00713296
yHCT47	Seub	PB-1	Maltose	0.0333983	0.000674605	1.37993	0.00392507
yHCT47	Seub	PB-1	Glucose	0.114219	0.00853463	1.46478	0.00196681
yHCT47	Seub	PB-1	Raffinose	0.0220313	7.93284e-05	0.910549	0.0114219
yHCT47	Seub	PB-1	Galactose	0.0533169	0.000533044	1.03427	0.0122514
yHCT106	Seub	PB-1	Glycerol	0.00570956	3.06911e-06	0.891556	0.0208325
yHCT106	Seub	PB-1	Ethanol	0.00692038	7.14687e-06	0.814762	0.0669439
yHCT106	Seub	PB-1	Maltotriose	0.00632884	8.15814e-07	0.687741	0.00808327
yHCT106	Seub	PB-1	Maltose	0.0405915	0.000536978	1.24456	0.118323
yHCT106	Seub	PB-1	Glucose	0.0590509	1.10736e-05	1.45913	0.00195273
yHCT106	Seub	PB-1	Raffinose	0.022392	0.000145884	1.02469	0.0204897
yHCT106	Seub	PB-1	Galactose	0.0348413	0.000791521	1.07672	0.142719
yHAB120	Seub	PB-3	Glycerol	0.00448427	1.76358e-07	0.813468	0.0122049
yHAB120	Seub	PB-3	Ethanol	0.00613391	2.76733e-06	0.577752	0.0332395
yHAB120	Seub	PB-3	Maltotriose	0.00465764	1.53326e-06	0.642411	0.021029
yHAB120	Seub	PB-3	Maltose	0.0338573	0.00011187	1.03528	0.0154004
yHAB120	Seub	PB-3	Glucose	0.0527048	7.03262e-05	1.38611	0.0179744
yHAB120	Seub	PB-3	Raffinose	0.0109183	6.59618e-06	1.19407	0.0287848
yHAB120	Seub	PB-3	Galactose	0.0209048	0.000125707	0.763282	0.0173855
yHQL729	Seub	PA-2	Glycerol	0.0066157	7.10381e-06	0.776543	0.00288719
yHQL729	Seub	PA-2	Ethanol	0.00686721	5.11672e-06	0.60573	0.0254209
yHQL729	Seub	PA-2	Maltotriose	0.00622376	3.84767e-06	0.646567	6.21102e-05
yHQL729	Seub	PA-2	Maltose	0.0366231	0.000752442	1.42609	0.0327685
yHQL729	Seub	PA-2	Glucose	0.0560344	3.99278e-05	1.40738	0.00515188
yHQL729	Seub	PA-2	Raffinose	0.0125921	5.84645e-05	0.852518	0.034262
yHQL729	Seub	PA-2	Galactose	0.0360444	0.000786057	0.964192	0.211264
yHAB121	Seub	PB-1	Glycerol	0.00476506	2.94093e-07	0.710534	0.0456052
yHAB121	Seub	PB-1	Ethanol	0.00670211	2.69546e-06	0.645302	0.0061829
yHAB121	Seub	PB-1	Maltotriose	0.00532009	4.03505e-06	0.829429	0.155914
yHAB121	Seub	PB-1	Maltose	0.0405425	0.000929533	1.446	0.00518927
yHAB121	Seub	PB-1	Glucose	0.0667023	4.02578e-05	1.58058	0.00502839
yHAB121	Seub	PB-1	Raffinose	0.0114303	6.36353e-08	0.989884	0.0232655
yHAB121	Seub	PB-1	Galactose	0.0469338	0.000518649	1.23901	0.121649
yHKB35	Seub	PB-1	Glycerol	0.00629118	1.47586e-06	0.727424	0.00309015
yHKB35	Seub	PB-1	Ethanol	0.00585524	7.36159e-07	0.728718	0.0017625
yHKB35	Seub	PB-1	Maltotriose	0.00498839	2.50915e-06	0.649768	0.003921
yHKB35	Seub	PB-1	Maltose	0.0338625	0.000133876	1.03166	0.0206152
yHKB35	Seub	PB-1	Glucose	0.0569653	7.81153e-06	1.50455	0.0150166
yHKB35	Seub	PB-1	Raffinose	0.0115578	1.71451e-06	1.03917	0.00253089
yHKB35	Seub	PB-1	Galactose	0.0442878	0.000356126	1.09165	0.150892
WY2124	Lager	Lager	Glycerol	0.00649546	6.78423e-06	1.16461	0.198272
WY2124	Lager	Lager	Ethanol	0.0070451	1.14816e-05	0.764163	0.0950353
WY2124	Lager	Lager	Maltotriose	0.0210069	0.000401547	1.10146	0.000180945
WY2124	Lager	Lager	Maltose	0.0247089	9.57121e-05	1.13925	0.0652629
WY2124	Lager	Lager	Glucose	0.0509093	2.67241e-06	1.4743	0.000232029
WY2124	Lager	Lager	Raffinose	0.00937501	3.29131e-05	1.24063	0.0344126
WY2124	Lager	Lager	Galactose	0.0272704	0.000290625	1.05947	0.084394
yHAB569	Seub	PA-1	Glycerol	0.00504459	6.24442e-07	0.52602	0.025134
yHAB569	Seub	PA-1	Ethanol	0.00513306	9.14305e-07	0.785976	0.0415366
yHAB569	Seub	PA-1	Maltotriose	0.00568055	3.42617e-07	0.663761	0.0028193
yHAB569	Seub	PA-1	Maltose	0.0451335	0.000177673	1.35934	0.0370351
yHAB569	Seub	PA-1	Glucose	0.0545767	7.22855e-05	1.54628	0.0109391
yHAB569	Seub	PA-1	Raffinose	0.0164721	0.000121942	1.08178	0.0417348
yHAB569	Seub	PA-1	Galactose	0.0250766	0.000209119	0.899567	0.0120845
yHCT50	Seub	PB-1	Glycerol	0.00349666	2.88274e-07	0.709647	0.000182514
yHCT50	Seub	PB-1	Ethanol	0.00479827	3.74037e-07	0.65439	0.00377779
yHCT50	Seub	PB-1	Maltotriose	0.00299308	1.3169e-06	0.77272	0.0714626
yHCT50	Seub	PB-1	Maltose	0.0361678	0.000173501	1.16873	0.078154
yHCT50	Seub	PB-1	Glucose	0.0597292	0.00014244	1.44673	0.0387204
yHCT50	Seub	PB-1	Raffinose	0.0153572	4.24801e-05	0.900363	0.0199709
yHCT50	Seub	PB-1	Galactose	0.0393464	0.000639451	1.1187	0.166851
WLP840	Lager	Lager	Glycerol	0.00387126	1.20029e-06	0.25367	0.00769596
WLP840	Lager	Lager	Ethanol	0.00458142	3.40964e-06	0.499724	0.0314702
WLP840	Lager	Lager	Maltotriose	0.017797	2.58707e-05	0.851681	0.155093
WLP840	Lager	Lager	Maltose	0.0256363	0.000189583	0.819569	0.080607
WLP840	Lager	Lager	Glucose	0.156479	0.0284491	1.45127	0.0603042
WLP840	Lager	Lager	Raffinose	0.0210571	0.00034147	1.04825	0.0768044
WLP840	Lager	Lager	Galactose	0.0333234	0.000230019	0.737505	0.0112269
yHAB80	Seub	PB-3	Glycerol	0.00573728	4.66984e-06	1.11767	0.379847
yHAB80	Seub	PB-3	Ethanol	0.00676148	1.46107e-06	0.830286	0.0587594
yHAB80	Seub	PB-3	Maltotriose	0.00595196	2.78342e-06	0.612647	0.00985247
yHAB80	Seub	PB-3	Maltose	0.0267792	0.000118324	1.25681	0.0363085
yHAB80	Seub	PB-3	Glucose	0.0596284	2.76204e-05	1.41277	0.00366879
yHAB80	Seub	PB-3	Raffinose	0.00978892	5.37741e-06	0.986939	0.220054
yHAB80	Seub	PB-3	Galactose	0.0402979	0.00111137	1.01991	0.0751903
yHAB93	Seub	PB-1	Glycerol	0.00480232	3.58565e-07	1.25627	0.764101
yHAB93	Seub	PB-1	Ethanol	0.00565529	1.75135e-06	0.775786	0.0176164
yHAB93	Seub	PB-1	Maltotriose	0.00500993	3.92314e-08	0.72184	0.00264056
yHAB93	Seub	PB-1	Maltose	0.0334406	0.000151751	1.07939	0.0409367
yHAB93	Seub	PB-1	Glucose	0.0475753	8.36275e-05	1.27773	0.020612
yHAB93	Seub	PB-1	Raffinose	0.00919609	1.67219e-05	1.12189	0.0242368
yHAB93	Seub	PB-1	Galactose	0.0417866	0.000653822	1.08943	0.0725089
yHAB103	Seub	PA-2	Glycerol	0.00533596	6.52659e-06	0.626344	0.045614
yHAB103	Seub	PA-2	Ethanol	0.0066597	4.15769e-07	0.701561	0.0174141
yHAB103	Seub	PA-2	Maltotriose	0.00557267	1.65904e-06	0.844201	0.0239
yHAB103	Seub	PA-2	Maltose	0.0415984	0.000332552	1.28642	0.0352312
yHAB103	Seub	PA-2	Glucose	0.0690934	9.60513e-05	1.39801	0.0627431
yHAB103	Seub	PA-2	Raffinose	0.0122168	1.10917e-05	0.674112	0.107505
yHAB103	Seub	PA-2	Galactose	0.0426795	0.000391235	1.03681	0.258878
yHCT119	Seub	PB-2	Glycerol	0.00577769	1.48058e-06	0.682194	0.0213264
yHCT119	Seub	PB-2	Ethanol	0.00516782	1.91243e-06	0.707233	0.0214134
yHCT119	Seub	PB-2	Maltotriose	0.00431458	6.25208e-07	0.876753	0.162977
yHCT119	Seub	PB-2	Maltose	0.0286816	0.000468632	1.06465	0.028934
yHCT119	Seub	PB-2	Glucose	0.0539103	0.000367607	1.54457	0.0296551
yHCT119	Seub	PB-2	Raffinose	0.0112061	6.65685e-07	1.23544	0.133178
yHCT119	Seub	PB-2	Galactose	0.0355832	0.00113098	0.876378	0.712018
yHAB113	Seub	PB-3	Glycerol	0.00526684	3.07348e-06	0.813674	0.0011881
yHAB113	Seub	PB-3	Ethanol	0.00608216	2.66595e-06	0.641838	0.00864892
yHAB113	Seub	PB-3	Maltotriose	0.00471413	2.33541e-06	0.655847	0.00401706
yHAB113	Seub	PB-3	Maltose	0.0310989	0.000509059	1.15139	0.0813896
yHAB113	Seub	PB-3	Glucose	0.0516059	9.90564e-05	1.33888	0.00749072
yHAB113	Seub	PB-3	Raffinose	0.0117752	7.38192e-06	1.3286	0.240598
yHAB113	Seub	PB-3	Galactose	0.036555	0.000396064	1.06689	0.0902886
yHAB116	Seub	PB-1	Glycerol	0.00471779	3.0189e-07	0.92534	0.0518748
yHAB116	Seub	PB-1	Ethanol	0.00702608	1.00441e-05	0.62116	0.000322732
yHAB116	Seub	PB-1	Maltotriose	0.00446336	8.3585e-07	0.682904	0.046932
yHAB116	Seub	PB-1	Maltose	0.0366569	0.000434696	1.24684	0.157155
yHAB116	Seub	PB-1	Glucose	0.0615929	0.00016027	1.50793	0.0160634
yHAB116	Seub	PB-1	Raffinose	0.0201572	6.1813e-06	1.2925	0.0168375
yHAB116	Seub	PB-1	Galactose	0.0305708	0.000854787	1.01111	0.124975
yHCT105	Seub	PB-3	Glycerol	0.00436525	3.85615e-07	0.765176	0.00191928
yHCT105	Seub	PB-3	Ethanol	0.00512643	2.89877e-06	0.719236	0.0207433
yHCT105	Seub	PB-3	Maltotriose	0.00423124	2.9888e-06	0.647046	0.0019234
yHCT105	Seub	PB-3	Maltose	0.0269339	0.000479439	0.990504	0.146006
yHCT105	Seub	PB-3	Glucose	0.0700001	0.000461734	1.42178	0.000317906
yHCT105	Seub	PB-3	Raffinose	0.0103577	1.29483e-05	1.44852	0.0160281
yHCT105	Seub	PB-3	Galactose	0.0340752	0.00052265	1.058	0.113696
yHQL751	Seub	PA-2	Glycerol	0.00333753	1.00006e-06	0.654293	0.0176803
yHQL751	Seub	PA-2	Ethanol	0.00440353	1.37873e-06	0.626487	0.0119319
yHQL751	Seub	PA-2	Maltotriose	0.00424861	2.01792e-06	0.647267	0.00613105
yHQL751	Seub	PA-2	Maltose	0.0426668	0.000128631	1.14585	0.0229845
yHQL751	Seub	PA-2	Glucose	0.0628576	3.92013e-05	1.53949	0.00347748
yHQL751	Seub	PA-2	Raffinose	0.0125799	7.15342e-05	1.03306	0.0219965
yHQL751	Seub	PA-2	Galactose	0.0372628	0.000440453	0.969485	0.101866
yHCT96	Seub	PA-1	Glycerol	0.00263996	5.14514e-06	0.321123	0.171667
yHCT96	Seub	PA-1	Ethanol	0.000659245	1.1333e-06	0.0421115	0.00245486
yHCT96	Seub	PA-1	Maltotriose	0.000974266	8.87941e-07	0.0961452	0.00515939
yHCT96	Seub	PA-1	Maltose	0.047928	0.00178066	1.16244	0.599202
yHCT96	Seub	PA-1	Glucose	0.0602771	0.000861066	1.22439	0.633498
yHCT96	Seub	PA-1	Raffinose	0.00216222	7.81106e-06	0.126957	0.00961958
yHCT96	Seub	PA-1	Galactose	0.00279825	1.10274e-05	0.120464	0.00267122
yHCT69	Seub	PB-1	Glycerol	0.00567163	1.45865e-06	0.665134	0.0394129
yHCT69	Seub	PB-1	Ethanol	0.00715535	8.89512e-07	0.69305	0.00015453
yHCT69	Seub	PB-1	Maltotriose	0.006184	1.84187e-06	0.546355	0.0295535
yHCT69	Seub	PB-1	Maltose	0.048979	0.000188158	1.292	0.0692749
yHCT69	Seub	PB-1	Glucose	0.0935473	0.00347396	1.47074	0.00171771
yHCT69	Seub	PB-1	Raffinose	0.021404	0.000212974	0.906226	0.0365149
yHCT69	Seub	PB-1	Galactose	0.0453463	0.000883001	1.02588	0.057802
yHAB65	Seub	PB-1	Glycerol	0.00487485	1.44685e-06	0.656311	0.0226742
yHAB65	Seub	PB-1	Ethanol	0.00690924	2.76974e-05	0.886911	0.0547031
yHAB65	Seub	PB-1	Maltotriose	0.00592958	5.66476e-06	0.688804	0.0345274
yHAB65	Seub	PB-1	Maltose	0.0365574	0.000708776	1.5208	0.0346932
yHAB65	Seub	PB-1	Glucose	0.0468768	1.42164e-05	1.36087	0.00101221
yHAB65	Seub	PB-1	Raffinose	0.009415	1.20487e-05	1.23601	0.0858324
yHAB65	Seub	PB-1	Galactose	0.0467257	9.0307e-05	1.19972	0.0688513
yHAB125	Seub	PB-2	Glycerol	0.00467034	4.9238e-07	0.684009	0.00836318
yHAB125	Seub	PB-2	Ethanol	0.00438274	5.9578e-07	1.10606	0.464138
yHAB125	Seub	PB-2	Maltotriose	0.00425095	2.56053e-06	0.7867	0.00931052
yHAB125	Seub	PB-2	Maltose	0.0391316	0.00019604	1.2159	0.0901907
yHAB125	Seub	PB-2	Glucose	0.0605187	5.99758e-06	1.42723	0.00215213
yHAB125	Seub	PB-2	Raffinose	0.0142882	0.000113202	1.25962	0.131892
yHAB125	Seub	PB-2	Galactose	0.0408765	0.00066589	1.18204	0.0671231
yHAB57	Seub	PB-1	Glycerol	0.00572973	3.48576e-06	0.622614	0.00332879
yHAB57	Seub	PB-1	Ethanol	0.00745541	5.67666e-06	0.824554	0.0613587
yHAB57	Seub	PB-1	Maltotriose	0.00552908	6.44855e-06	0.683297	0.0286373
yHAB57	Seub	PB-1	Maltose	0.0495322	0.000662258	1.13646	0.00968788
yHAB57	Seub	PB-1	Glucose	0.0675673	0.000170432	1.53739	0.0155121
yHAB57	Seub	PB-1	Raffinose	0.0257305	0.000435798	1.41743	0.461329
yHAB57	Seub	PB-1	Galactose	0.0403673	0.000616133	0.998244	0.0472913
yHAB90	Seub	PB-1	Glycerol	0.00577692	5.17429e-06	0.548804	0.0183611
yHAB90	Seub	PB-1	Ethanol	0.00510501	1.29632e-06	0.710905	0.00888165
yHAB90	Seub	PB-1	Maltotriose	0.00586052	6.50217e-06	0.547489	0.027977
yHAB90	Seub	PB-1	Maltose	0.0412724	0.000242445	1.22333	0.0710973
yHAB90	Seub	PB-1	Glucose	0.0406671	0.000789622	1.51313	0.00967717
yHAB90	Seub	PB-1	Raffinose	0.0332424	0.000862496	0.942132	0.0156474
yHAB90	Seub	PB-1	Galactose	0.0394085	0.000566944	0.88678	0.0506172
WLP920	Lager	Lager	Glycerol	0.00348115	1.53778e-05	0.237105	0.045869
WLP920	Lager	Lager	Ethanol	0.00460146	9.13903e-07	0.448624	6.62739e-06
WLP920	Lager	Lager	Maltotriose	0.0245979	4.12229e-05	0.955579	0.049533
WLP920	Lager	Lager	Maltose	0.0243223	0.000169003	0.871874	0.132184
WLP920	Lager	Lager	Glucose	0.0923191	0.00575668	1.40137	0.00798244
WLP920	Lager	Lager	Raffinose	0.0327876	0.00120975	1.17523	0.010757
WLP920	Lager	Lager	Galactose	0.0236474	0.000693428	0.630414	0.0670243
yHCT87	Seub	PB-1	Glycerol	0.00495532	1.06242e-06	0.773956	0.0114424
yHCT87	Seub	PB-1	Ethanol	0.00553807	3.17909e-07	0.583442	0.0095675
yHCT87	Seub	PB-1	Maltotriose	0.00434833	9.55869e-07	0.676604	0.00695189
yHCT87	Seub	PB-1	Maltose	0.0440194	0.000293233	1.17427	0.0411711
yHCT87	Seub	PB-1	Glucose	0.0627391	6.24352e-05	1.64162	0.0188857
yHCT87	Seub	PB-1	Raffinose	0.0120302	7.7229e-06	0.98331	0.00768497
yHCT87	Seub	PB-1	Galactose	0.0442261	0.000646872	1.23106	0.231625
yHCT94	Seub	PB-1	Glycerol	0.00448643	1.7215e-06	0.722689	0.0130412
yHCT94	Seub	PB-1	Ethanol	0.0052058	1.59023e-06	0.969984	0.516998
yHCT94	Seub	PB-1	Maltotriose	0.0038044	2.26975e-06	0.692985	0.0291235
yHCT94	Seub	PB-1	Maltose	0.0408299	0.000915526	1.23253	0.143952
yHCT94	Seub	PB-1	Glucose	0.0513442	1.6463e-05	1.35393	0.00188627
yHCT94	Seub	PB-1	Raffinose	0.00818759	1.89802e-05	0.862035	0.0136878
yHCT94	Seub	PB-1	Galactose	0.0358289	0.000829356	1.14356	0.153146
yHCT71	Seub	PB-2	Glycerol	0.00569534	2.09021e-07	0.749248	0.00260505
yHCT71	Seub	PB-2	Ethanol	0.0056566	6.58521e-08	0.776149	0.0123924
yHCT71	Seub	PB-2	Maltotriose	0.00574397	8.88123e-07	0.79041	0.0212721
yHCT71	Seub	PB-2	Maltose	0.0318313	0.000352751	1.20684	0.0251136
yHCT71	Seub	PB-2	Glucose	0.0444256	0.000463282	1.4043	0.079522
yHCT71	Seub	PB-2	Raffinose	0.0131291	0.000130351	0.933631	0.591013
yHCT71	Seub	PB-2	Galactose	0.0302988	0.000497764	1.12741	0.0719058
yHAB79	Seub	PA-2	Glycerol	0.0038259	6.9845e-08	0.696413	0.0133188
yHAB79	Seub	PA-2	Ethanol	0.0041998	2.90036e-06	0.717514	0.00576606
yHAB79	Seub	PA-2	Maltotriose	0.0034074	8.02257e-08	0.690132	0.0109544
yHAB79	Seub	PA-2	Maltose	0.0426319	0.00033944	1.2623	0.077567
yHAB79	Seub	PA-2	Glucose	0.0644289	9.62798e-05	1.50213	0.00614308
yHAB79	Seub	PA-2	Raffinose	0.0087609	2.0363e-06	0.970955	0.00192463
yHAB79	Seub	PA-2	Galactose	0.0324576	0.000815826	1.0177	0.192917
yHAB578	Seub	SoAm	Glycerol	0.00376762	1.17061e-07	0.795709	0.00230038
yHAB578	Seub	SoAm	Ethanol	0.00652975	1.18846e-05	0.717999	0.016357
yHAB578	Seub	SoAm	Maltotriose	0.00263939	5.32405e-06	0.68426	0.420973
yHAB578	Seub	SoAm	Maltose	0.0345019	0.000650315	1.3274	0.022651
yHAB578	Seub	SoAm	Glucose	0.0604512	0.000185485	1.50931	0.053979
yHAB578	Seub	SoAm	Raffinose	0.0177604	2.4649e-05	1.16763	0.0181917
yHAB578	Seub	SoAm	Galactose	0.0335787	0.000379136	1.0165	0.19559
yHCT53	Seub	PB-1	Glycerol	0.00423322	1.29916e-06	0.71952	0.183918
yHCT53	Seub	PB-1	Ethanol	0.00308438	7.82573e-06	0.493096	0.185695
yHCT53	Seub	PB-1	Maltotriose	0.00431326	6.95766e-09	0.885502	0.176204
yHCT53	Seub	PB-1	Maltose	0.0432249	7.3252e-05	1.24686	0.022515
yHCT53	Seub	PB-1	Glucose	0.0580903	2.48106e-05	1.42925	0.00380921
yHCT53	Seub	PB-1	Raffinose	0.0102845	4.66675e-05	0.955054	0.0304598
yHCT53	Seub	PB-1	Galactose	0.0279779	0.00110112	1.14905	0.1695
yHDD49	Lager	Lager	Glycerol	0.00356637	1.39671e-07	0.385526	0.00419552
yHDD49	Lager	Lager	Ethanol	0.00331863	7.82685e-08	0.49249	0.00260317
yHDD49	Lager	Lager	Maltotriose	0.0159373	2.75012e-05	1.07831	0.0643238
yHDD49	Lager	Lager	Maltose	0.0222633	0.000124119	1.16434	0.13665
yHDD49	Lager	Lager	Glucose	0.0547019	0.00023083	1.51912	0.0646968
yHDD49	Lager	Lager	Raffinose	0.0207157	5.72356e-07	1.19138	0.0332836
yHDD49	Lager	Lager	Galactose	0.0336305	0.000785322	1.08778	0.477435
yHAB117	Seub	PB-1	Glycerol	0.00430987	9.42591e-07	0.679077	0.0135575
yHAB117	Seub	PB-1	Ethanol	0.00558762	3.42519e-07	0.631529	0.0425194
yHAB117	Seub	PB-1	Maltotriose	0.00416696	3.81553e-07	0.685901	0.0262204
yHAB117	Seub	PB-1	Maltose	0.0396291	0.0001468	1.09146	0.08696
yHAB117	Seub	PB-1	Glucose	0.0584059	0.000363792	1.42668	0.141936
yHAB117	Seub	PB-1	Raffinose	0.010637	8.34783e-05	1.10909	0.237669
yHAB117	Seub	PB-1	Galactose	0.0205912	0.000318993	1.03468	0.395468
yHAB574	Seub	PA-1	Glycerol	0.00638976	3.9078e-07	0.57322	0.0123428
yHAB574	Seub	PA-1	Ethanol	0.0062446	1.60559e-07	0.720129	0.0261894
yHAB574	Seub	PA-1	Maltotriose	0.00694104	2.29486e-06	0.518011	0.0198229
yHAB574	Seub	PA-1	Maltose	0.0441905	0.000425761	1.22876	0.101526
yHAB574	Seub	PA-1	Glucose	0.0698189	0.000271217	1.61239	0.0109925
yHAB574	Seub	PA-1	Raffinose	0.0131213	3.09868e-05	0.931733	0.0167674
yHAB574	Seub	PA-1	Galactose	0.0322096	0.000930949	0.928311	0.068718
yHCT114	Seub	PA-2	Glycerol	0.00429346	7.07637e-07	0.623467	0.0109369
yHCT114	Seub	PA-2	Ethanol	0.00502569	1.15327e-06	0.602597	0.00295214
yHCT114	Seub	PA-2	Maltotriose	0.0037563	1.09704e-06	0.68042	0.0140863
yHCT114	Seub	PA-2	Maltose	0.0391998	0.000762233	1.19053	0.172012
yHCT114	Seub	PA-2	Glucose	0.0532432	9.30548e-05	1.351	0.0771123
yHCT114	Seub	PA-2	Raffinose	0.0901765	0.01639	1.26149	0.0948955
yHCT114	Seub	PA-2	Galactose	0.046706	0.000140881	1.07466	0.0960805
NRRL Y-48766	Lager	Lager	Glycerol	0.00660448	2.58178e-05	0.532496	0.083264
NRRL Y-48766	Lager	Lager	Ethanol	0.00552392	2.54072e-05	0.507515	0.113792
NRRL Y-48766	Lager	Lager	Maltotriose	0.0190748	3.91815e-05	1.29813	0.116032
NRRL Y-48766	Lager	Lager	Maltose	0.0127613	9.38577e-05	0.789057	0.0555412
NRRL Y-48766	Lager	Lager	Glucose	0.0174829	1.70413e-05	1.48216	0.040386
NRRL Y-48766	Lager	Lager	Raffinose	0.0186436	1.42675e-05	1.28811	0.0868797
NRRL Y-48766	Lager	Lager	Galactose	0.0204779	0.00019442	1.03702	0.171103
yHQL733	Seub	PB-2	Glycerol	0.00408794	1.09439e-06	0.566447	0.00112368
yHQL733	Seub	PB-2	Ethanol	0.00416133	8.47274e-07	0.461318	0.00983751
yHQL733	Seub	PB-2	Maltotriose	0.00664444	2.40123e-05	0.515803	0.00126439
yHQL733	Seub	PB-2	Maltose	0.034028	5.52925e-05	1.0464	0.0669693
yHQL733	Seub	PB-2	Glucose	0.065139	2.37768e-05	1.66292	0.00470215
yHQL733	Seub	PB-2	Raffinose	0.0198847	0.000187379	1.07505	0.325241
yHQL733	Seub	PB-2	Galactose	0.0264468	0.000309371	0.839552	0.0104559
yHKB218	Seub	NoAm	Glycerol	0.00532502	9.60504e-06	0.578359	0.038619
yHKB218	Seub	NoAm	Ethanol	0.0182281	0.000111696	1.10106	0.0959679
yHKB218	Seub	NoAm	Maltotriose	0.00411414	7.72664e-08	0.991602	0.198803
yHKB218	Seub	NoAm	Maltose	0.0281612	0.00105622	1.63032	0.0224653
yHKB218	Seub	NoAm	Glucose	0.0698484	1.90615e-06	1.64993	0.00125527
yHKB218	Seub	NoAm	Raffinose	0.0110409	1.34262e-05	1.23108	0.0792913
yHKB218	Seub	NoAm	Galactose	0.0276039	0.000532934	0.949799	0.0157901
yHCT93	Seub	PB-1	Glycerol	0.00473589	1.15829e-06	0.669559	0.0287422
yHCT93	Seub	PB-1	Ethanol	0.00478393	4.31108e-07	0.612085	0.00346767
yHCT93	Seub	PB-1	Maltotriose	0.00497208	2.43226e-06	0.649479	0.021697
yHCT93	Seub	PB-1	Maltose	0.0394769	0.000818552	1.36612	0.0317443
yHCT93	Seub	PB-1	Glucose	0.071162	7.58358e-06	1.67117	0.000914358
yHCT93	Seub	PB-1	Raffinose	0.0159682	0.000392368	1.36892	0.359777
yHCT93	Seub	PB-1	Galactose	0.0418311	0.000471808	1.15148	0.106291
yHAB568	Seub	PA-2	Glycerol	0.0045336	4.38432e-06	0.572954	0.0215254
yHAB568	Seub	PA-2	Ethanol	0.00730355	8.22733e-06	0.792235	0.0371482
yHAB568	Seub	PA-2	Maltotriose	0.00373809	4.25009e-07	0.762216	0.0623011
yHAB568	Seub	PA-2	Maltose	0.037765	0.000349611	1.25092	0.017484
yHAB568	Seub	PA-2	Glucose	0.0695451	8.11694e-05	1.64339	0.0185167
yHAB568	Seub	PA-2	Raffinose	0.00964198	4.07318e-06	1.01374	0.0178453
yHAB568	Seub	PA-2	Galactose	0.0365118	0.000816292	1.18309	0.126428
yHCT129	Seub	PB-1	Glycerol	0.00411363	8.94388e-07	0.766357	0.0229734
yHCT129	Seub	PB-1	Ethanol	0.00492855	1.64131e-06	0.68886	6.18402e-05
yHCT129	Seub	PB-1	Maltotriose	0.00429063	7.66942e-07	0.779941	0.0204396
yHCT129	Seub	PB-1	Maltose	0.040576	1.68153e-05	1.21496	0.0271447
yHCT129	Seub	PB-1	Glucose	0.0643393	2.13616e-05	1.58387	0.00776355
yHCT129	Seub	PB-1	Raffinose	0.0113126	4.50936e-05	1.21226	0.065815
yHCT129	Seub	PB-1	Galactose	0.0374495	0.000749373	1.06976	0.113196
yHAB105	Seub	PB-3	Glycerol	0.00851804	6.77101e-06	0.665016	0.0383003
yHAB105	Seub	PB-3	Ethanol	0.00670133	1.14983e-06	0.734059	0.0238874
yHAB105	Seub	PB-3	Maltotriose	0.00668038	7.45688e-06	0.743573	0.133813
yHAB105	Seub	PB-3	Maltose	0.0372394	3.44832e-05	1.22852	0.0678515
yHAB105	Seub	PB-3	Glucose	0.0406735	4.45266e-05	1.48411	0.00466118
yHAB105	Seub	PB-3	Raffinose	0.0275501	0.000689421	1.02086	0.0136926
yHAB105	Seub	PB-3	Galactose	0.049533	0.00132046	1.03543	0.0378094
yHAB76	Seub	PA-1	Glycerol	0.00541605	6.82751e-06	0.562184	0.0159263
yHAB76	Seub	PA-1	Ethanol	0.00834691	1.02701e-05	0.653921	0.000103713
yHAB76	Seub	PA-1	Maltotriose	0.0039941	3.71853e-07	0.880625	0.0852562
yHAB76	Seub	PA-1	Maltose	0.0381434	0.00013614	1.29558	0.0629251
yHAB76	Seub	PA-1	Glucose	0.0492675	5.77916e-05	1.47369	0.00864547
yHAB76	Seub	PA-1	Raffinose	0.0108331	2.80791e-05	1.12061	0.0114654
yHAB76	Seub	PA-1	Galactose	0.0299546	0.000703467	1.19397	0.153918
yHQL747	Seub	PB-2	Glycerol	0.00487485	2.28261e-07	0.795038	0.00555262
yHQL747	Seub	PB-2	Ethanol	0.00940424	5.58093e-05	1.01209	0.431191
yHQL747	Seub	PB-2	Maltotriose	0.0045386	6.18686e-09	0.716025	0.012759
yHQL747	Seub	PB-2	Maltose	0.0352485	4.69382e-07	0.952382	0.0119912
yHQL747	Seub	PB-2	Glucose	0.0448182	5.70652e-05	1.29239	0.0187725
yHQL747	Seub	PB-2	Raffinose	0.0185386	0.000190495	1.44669	0.0399431
yHQL747	Seub	PB-2	Galactose	0.0295138	0.00043296	0.858949	0.0451068
yHAB67	Seub	PB-2	Glycerol	0.00475667	8.27782e-07	0.678897	0.000948038
yHAB67	Seub	PB-2	Ethanol	0.00608766	5.97699e-06	0.689706	0.00292683
yHAB67	Seub	PB-2	Maltotriose	0.00360055	2.67115e-06	0.8354	0.064203
yHAB67	Seub	PB-2	Maltose	0.046052	0.000282919	1.29317	0.14371
yHAB67	Seub	PB-2	Glucose	0.0614298	8.4147e-05	1.43527	0.0198338
yHAB67	Seub	PB-2	Raffinose	0.0164065	0.000123399	1.33542	0.140807
yHAB67	Seub	PB-2	Galactose	0.0472298	0.000376749	1.11029	0.0728599
yHAB91	Seub	PB-1	Glycerol	0.00368041	3.34048e-07	0.720409	0.0193069
yHAB91	Seub	PB-1	Ethanol	0.00491978	2.79974e-06	0.644074	0.00947217
yHAB91	Seub	PB-1	Maltotriose	0.00456074	8.29568e-07	0.641263	0.00668748
yHAB91	Seub	PB-1	Maltose	0.0360122	1.78828e-05	1.12858	0.0493752
yHAB91	Seub	PB-1	Glucose	0.0510458	0.000326068	1.36571	0.199148
yHAB91	Seub	PB-1	Raffinose	0.0158147	0.00012445	0.982901	0.0691463
yHAB91	Seub	PB-1	Galactose	0.0453517	0.000250571	1.13139	0.137786
yHAB118	Seub	PB-3	Glycerol	0.00479687	1.32673e-06	0.774401	0.00241507
yHAB118	Seub	PB-3	Ethanol	0.00518372	6.89125e-07	0.63996	0.00654002
yHAB118	Seub	PB-3	Maltotriose	0.00628956	6.42026e-06	1.13296	0.37826
yHAB118	Seub	PB-3	Maltose	0.0399277	0.000212353	1.14013	0.0610286
yHAB118	Seub	PB-3	Glucose	0.0503263	2.32911e-05	1.33619	0.000402933
yHAB118	Seub	PB-3	Raffinose	0.0109864	1.46888e-05	1.24959	0.0457404
yHAB118	Seub	PB-3	Galactose	0.0271725	0.000809392	1.09248	0.208997
yHDPN424	Seub	NoAm	Glycerol	0.0066504	3.61641e-06	0.866546	0.00398401
yHDPN424	Seub	NoAm	Ethanol	0.017436	0.000394964	0.824225	0.13733
yHDPN424	Seub	NoAm	Maltotriose	0.00538229	3.08828e-06	0.631003	0.00970955
yHDPN424	Seub	NoAm	Maltose	0.042637	0.000251089	1.29457	0.0730076
yHDPN424	Seub	NoAm	Glucose	0.0584127	1.94541e-05	1.48336	0.0226937
yHDPN424	Seub	NoAm	Raffinose	0.0112691	3.9579e-06	1.14976	0.0233253
yHDPN424	Seub	NoAm	Galactose	0.043774	0.0010178	1.1	0.205868
yHAB66	Seub	PB-2	Glycerol	0.00554797	2.26536e-06	0.71826	0.00811962
yHAB66	Seub	PB-2	Ethanol	0.00569845	1.02848e-06	0.613195	0.0604895
yHAB66	Seub	PB-2	Maltotriose	0.00557456	6.6789e-06	0.610362	0.0303913
yHAB66	Seub	PB-2	Maltose	0.0362773	0.000242722	1.04345	0.137446
yHAB66	Seub	PB-2	Glucose	0.0666337	0.000597096	1.41353	0.0101665
yHAB66	Seub	PB-2	Raffinose	0.023773	0.000103726	1.33622	0.0259633
yHAB66	Seub	PB-2	Galactose	0.039573	0.0010163	0.972384	0.122719
CBS1486	Lager	Lager	Glycerol	0.000532106	2.28126e-07	0.174765	0.0187501
CBS1486	Lager	Lager	Ethanol	0.0122343	0.000443489	0.440834	0.510686
CBS1486	Lager	Lager	Maltotriose	0.0175993	1.04531e-05	0.996281	0.0227127
CBS1486	Lager	Lager	Maltose	0.000484332	7.04925e-08	0.0600105	0.000679151
CBS1486	Lager	Lager	Glucose	0.00407981	1.97329e-05	0.245646	0.0389709
CBS1486	Lager	Lager	Raffinose	0.00986069	1.54804e-05	0.993435	0.0901156
CBS1486	Lager	Lager	Galactose	0.0053391	5.35599e-05	0.273357	0.0488583
yHAB83	Seub	PB-3	Glycerol	0.00468722	3.84589e-07	0.753387	0.0131522
yHAB83	Seub	PB-3	Ethanol	0.00484443	1.42656e-06	0.638115	0.00640906
yHAB83	Seub	PB-3	Maltotriose	0.00406999	3.2178e-08	0.717453	0.00101673
yHAB83	Seub	PB-3	Maltose	0.0317611	0.000228928	1.06521	0.118553
yHAB83	Seub	PB-3	Glucose	0.0609062	3.69504e-05	1.46804	0.027792
yHAB83	Seub	PB-3	Raffinose	0.0118953	2.9966e-06	1.19454	0.194504
yHAB83	Seub	PB-3	Galactose	0.0283175	0.00069273	0.925185	0.082908
yHQL758	Seub	PB-2	Glycerol	0.00632431	4.63897e-07	0.630137	0.064514
yHQL758	Seub	PB-2	Ethanol	0.00664769	2.09036e-06	0.850308	0.0290994
yHQL758	Seub	PB-2	Maltotriose	0.00598817	4.05921e-06	0.591904	0.0390722
yHQL758	Seub	PB-2	Maltose	0.0375851	0.000276946	1.12291	0.0900397
yHQL758	Seub	PB-2	Glucose	0.0672503	6.87136e-05	1.55912	0.000740783
yHQL758	Seub	PB-2	Raffinose	0.0215429	0.000261856	1.29205	0.0719833
yHQL758	Seub	PB-2	Galactose	0.0340211	0.00103145	1.31275	0.496388
NRRL Y-12693	Lager	Lager	Glycerol	0.0045118	2.71957e-07	0.583768	0.00594573
NRRL Y-12693	Lager	Lager	Ethanol	0.00347323	1.32106e-06	0.485473	0.0209202
NRRL Y-12693	Lager	Lager	Maltotriose	0.0176837	3.70814e-05	1.23532	0.130106
NRRL Y-12693	Lager	Lager	Maltose	0.0254134	6.65931e-05	1.11089	0.0075118
NRRL Y-12693	Lager	Lager	Glucose	0.0354486	2.94633e-05	1.37652	0.0281444
NRRL Y-12693	Lager	Lager	Raffinose	0.00781042	4.55672e-06	0.834571	0.00797553
NRRL Y-12693	Lager	Lager	Galactose	0.0237935	1.3184e-05	1.13228	0.133686
yHCT68	Seub	PA-2	Glycerol	0.00568506	1.14006e-05	0.778269	0.0767377
yHCT68	Seub	PA-2	Ethanol	0.00684021	5.70079e-06	0.535721	0.0114042
yHCT68	Seub	PA-2	Maltotriose	0.00541035	3.0882e-06	0.537641	0.00154422
yHCT68	Seub	PA-2	Maltose	0.0429709	0.000373991	1.29577	0.0752618
yHCT68	Seub	PA-2	Glucose	0.0544538	0.00044309	1.56812	0.0566245
yHCT68	Seub	PA-2	Raffinose	0.0122412	1.08403e-05	1.25485	0.031641
yHCT68	Seub	PA-2	Galactose	0.0400097	0.000994843	1.62729	0.562308
WY2112	Lager	Lager	Glycerol	0.0036392	7.037e-08	0.325616	0.00166931
WY2112	Lager	Lager	Ethanol	0.00503534	2.31122e-05	0.494141	0.0998533
WY2112	Lager	Lager	Maltotriose	0.0284065	0.000208472	1.23004	0.0302328
WY2112	Lager	Lager	Maltose	0.0141391	1.39411e-05	0.73413	0.0612824
WY2112	Lager	Lager	Glucose	0.0457496	1.17221e-05	1.54007	0.00491431
WY2112	Lager	Lager	Raffinose	0.0099945	1.05923e-05	1.09185	0.11675
WY2112	Lager	Lager	Galactose	0.0218135	0.000126204	1.08414	0.20397
yHAB110	Seub	PB-2	Glycerol	0.0114213	9.96079e-05	0.993817	0.209281
yHAB110	Seub	PB-2	Ethanol	0.015481	0.000101018	1.26254	0.00244377
yHAB110	Seub	PB-2	Maltotriose	0.0183497	1.76128e-05	1.08638	0.135618
yHAB110	Seub	PB-2	Maltose	0.0435864	0.000420671	1.7679	0.0247252
yHAB110	Seub	PB-2	Glucose	0.0464209	0.000114914	1.71364	0.00293307
yHAB110	Seub	PB-2	Raffinose	0.0238316	0.000515381	1.48065	0.355132
yHAB110	Seub	PB-2	Galactose	0.0388013	0.000647201	1.44694	0.123731
yHDPN421	Seub	NoAm	Glycerol	0.00504491	3.42753e-06	0.789174	0.040847
yHDPN421	Seub	NoAm	Ethanol	0.0107929	2.52038e-05	1.05325	0.151749
yHDPN421	Seub	NoAm	Maltotriose	0.00964609	3.83669e-05	0.601575	0.019009
yHDPN421	Seub	NoAm	Maltose	0.0456668	0.00017557	1.28861	0.0638212
yHDPN421	Seub	NoAm	Glucose	0.0677458	7.28151e-05	1.61387	0.00810908
yHDPN421	Seub	NoAm	Raffinose	0.01962	0.000110137	1.03159	0.125226
yHDPN421	Seub	NoAm	Galactose	0.0508285	0.00174013	1.04464	0.111086
yHCT46	Seub	PA-2	Glycerol	0.00541243	4.33219e-06	0.754494	0.028795
yHCT46	Seub	PA-2	Ethanol	0.00551931	2.10998e-06	0.692128	0.015654
yHCT46	Seub	PA-2	Maltotriose	0.00604002	7.27509e-06	0.583413	0.0147143
yHCT46	Seub	PA-2	Maltose	0.0434826	0.000609049	1.19803	0.0285752
yHCT46	Seub	PA-2	Glucose	0.0768623	0.000519463	1.41739	0.0468708
yHCT46	Seub	PA-2	Raffinose	0.0130332	5.96729e-05	0.956491	0.142783
yHCT46	Seub	PA-2	Galactose	0.0372123	0.00102288	0.882273	0.0125099
yHAB64	Seub	PA-1	Glycerol	0.00630744	1.25675e-06	0.87673	0.0655239
yHAB64	Seub	PA-1	Ethanol	0.00790339	6.43245e-07	0.682957	0.00199652
yHAB64	Seub	PA-1	Maltotriose	0.00528295	1.32987e-06	0.858432	0.0332044
yHAB64	Seub	PA-1	Maltose	0.0406655	9.92584e-05	1.36814	0.0412189
yHAB64	Seub	PA-1	Glucose	0.0619641	0.000503771	1.41737	0.0834835
yHAB64	Seub	PA-1	Raffinose	0.0106432	1.47664e-06	0.929393	0.283452
yHAB64	Seub	PA-1	Galactose	0.0392123	0.000446239	1.25933	0.0788366
yHCT66	Seub	PB-3	Glycerol	0.00438417	4.83521e-07	1.09008	0.0285291
yHCT66	Seub	PB-3	Ethanol	0.00573753	3.2429e-06	0.85577	0.0972525
yHCT66	Seub	PB-3	Maltotriose	0.00435564	1.8279e-06	0.832975	0.0235727
yHCT66	Seub	PB-3	Maltose	0.0369942	0.000370824	1.17682	0.0192256
yHCT66	Seub	PB-3	Glucose	0.0535909	1.87261e-05	1.41872	0.0146199
yHCT66	Seub	PB-3	Raffinose	0.0119502	7.11361e-06	1.22647	0.0728878
yHCT66	Seub	PB-3	Galactose	0.0493935	6.50936e-05	1.18869	0.0501342
WY2000	Lager	Lager	Glycerol	0.00318488	1.60194e-06	0.380646	0.027182
WY2000	Lager	Lager	Ethanol	0.00476465	2.99954e-06	0.520534	0.0263792
WY2000	Lager	Lager	Maltotriose	0.0155793	2.13106e-06	1.12678	0.00682627
WY2000	Lager	Lager	Maltose	0.0229549	0.000271348	1.09755	0.265082
WY2000	Lager	Lager	Glucose	0.035943	0.000668147	1.52371	0.101593
WY2000	Lager	Lager	Raffinose	0.0178463	1.20718e-05	1.01213	0.0453337
WY2000	Lager	Lager	Galactose	0.0359477	1.33586e-05	1.15835	0.262588
yHKB242	Seub	NoAm	Glycerol	0.00473612	3.25657e-07	0.949369	0.110733
yHKB242	Seub	NoAm	Ethanol	0.00697994	6.07769e-06	0.75455	0.0102453
yHKB242	Seub	NoAm	Maltotriose	0.0047909	1.58517e-06	0.634048	0.00635315
yHKB242	Seub	NoAm	Maltose	0.0453148	0.000358725	1.33778	0.123914
yHKB242	Seub	NoAm	Glucose	0.0601697	5.58407e-05	1.36476	0.0030193
yHKB242	Seub	NoAm	Raffinose	0.013987	0.000105784	0.937241	0.201271
yHKB242	Seub	NoAm	Galactose	0.0520519	8.06591e-05	1.18938	0.0104163
yHCT90	Seub	PA-2	Glycerol	0.0040655	9.20902e-07	0.761282	0.00409708
yHCT90	Seub	PA-2	Ethanol	0.00484084	2.85065e-06	0.894915	0.0867717
yHCT90	Seub	PA-2	Maltotriose	0.00384628	8.15865e-07	0.622315	0.00847314
yHCT90	Seub	PA-2	Maltose	0.0433531	0.000248519	1.27051	0.111563
yHCT90	Seub	PA-2	Glucose	0.0706138	6.71607e-05	1.5264	0.000904623
yHCT90	Seub	PA-2	Raffinose	0.00903916	4.71879e-06	0.919646	0.0274647
yHCT90	Seub	PA-2	Galactose	0.0477611	0.000126201	1.20431	0.0235808
yHAB71	Seub	PB-1	Glycerol	0.00366816	1.81983e-07	0.61201	0.00977338
yHAB71	Seub	PB-1	Ethanol	0.00544516	2.1018e-06	0.631343	0.0102532
yHAB71	Seub	PB-1	Maltotriose	0.00349005	8.04912e-08	0.698511	0.000760421
yHAB71	Seub	PB-1	Maltose	0.0370058	0.000138288	1.07394	0.0498618
yHAB71	Seub	PB-1	Glucose	0.0542463	9.04053e-05	1.41295	0.0779457
yHAB71	Seub	PB-1	Raffinose	0.0125648	0.000159952	0.796678	0.208004
yHAB71	Seub	PB-1	Galactose	0.0492433	4.78019e-05	1.14955	0.0446442
yHKS689	Seub	NoAm	Glycerol	0.00412441	4.08777e-07	0.81857	0.0114072
yHKS689	Seub	NoAm	Ethanol	0.0058449	1.46269e-06	0.680635	0.00119077
yHKS689	Seub	NoAm	Maltotriose	0.00400122	6.08574e-07	0.708074	0.00382898
yHKS689	Seub	NoAm	Maltose	0.043895	0.000347252	1.28204	0.104666
yHKS689	Seub	NoAm	Glucose	0.0689223	5.12207e-06	1.61232	0.000309841
yHKS689	Seub	NoAm	Raffinose	0.0161368	4.56101e-05	1.21185	0.0560944
yHKS689	Seub	NoAm	Galactose	0.049508	9.10776e-05	1.14603	0.032167
yHQL709	Seub	PA-2	Glycerol	0.00392257	2.48957e-07	0.77045	0.00615713
yHQL709	Seub	PA-2	Ethanol	0.00500054	1.30667e-06	0.63575	0.00209859
yHQL709	Seub	PA-2	Maltotriose	0.00369804	5.68291e-07	0.708742	0.0282938
yHQL709	Seub	PA-2	Maltose	0.0442298	0.000289801	1.21774	0.0988794
yHQL709	Seub	PA-2	Glucose	0.0649399	4.52157e-05	1.54706	0.0226845
yHQL709	Seub	PA-2	Raffinose	0.012251	2.21767e-05	0.960824	0.0225326
yHQL709	Seub	PA-2	Galactose	0.0449439	0.000972643	1.16495	0.133191
DBVPG6283	Lager	Lager	Glycerol	0.00577666	2.22004e-05	0.315106	0.0039016
DBVPG6283	Lager	Lager	Ethanol	0.00445648	1.29331e-06	0.374256	0.00232801
DBVPG6283	Lager	Lager	Maltotriose	0.0299758	0.000271921	1.03325	0.294352
DBVPG6283	Lager	Lager	Maltose	0.0248848	0.000148043	0.944828	0.0512816
DBVPG6283	Lager	Lager	Glucose	0.0450414	0.00162667	1.1379	0.150139
DBVPG6283	Lager	Lager	Raffinose	0.0254763	2.22566e-05	1.17254	0.0771467
DBVPG6283	Lager	Lager	Galactose	0.0294973	0.000562386	1.01233	0.281334
yHAB567	Seub	PA-2	Glycerol	0.00358474	1.02452e-06	0.829363	0.00621708
yHAB567	Seub	PA-2	Ethanol	0.00409577	4.64548e-07	0.866752	0.0432758
yHAB567	Seub	PA-2	Maltotriose	0.00364494	3.55018e-07	0.781783	0.0444432
yHAB567	Seub	PA-2	Maltose	0.0477795	0.000366886	1.43609	0.124865
yHAB567	Seub	PA-2	Glucose	0.0620967	3.42766e-05	1.47539	0.0105294
yHAB567	Seub	PA-2	Raffinose	0.00768782	3.51968e-05	0.993816	0.0354121
yHAB567	Seub	PA-2	Galactose	0.0390281	0.000783694	1.06425	0.0726644
yHAB104	Seub	PA-2	Glycerol	0.00453422	3.71211e-06	0.753428	0.000975307
yHAB104	Seub	PA-2	Ethanol	0.0063343	7.72088e-08	0.895306	0.0397196
yHAB104	Seub	PA-2	Maltotriose	0.00578761	6.41266e-07	0.594774	0.0212494
yHAB104	Seub	PA-2	Maltose	0.0357304	0.000748436	1.14634	0.0149375
yHAB104	Seub	PA-2	Glucose	0.0570781	2.10268e-07	1.49313	1.68294e-05
yHAB104	Seub	PA-2	Raffinose	0.0118697	3.57884e-06	1.00383	0.00368432
yHAB104	Seub	PA-2	Galactose	0.0268196	0.000731893	0.881327	0.00158252
yHCT104	Seub	PA-1	Glycerol	0.00395542	5.75511e-07	0.736588	0.0116993
yHCT104	Seub	PA-1	Ethanol	0.00490446	9.70696e-07	0.738265	0.037406
yHCT104	Seub	PA-1	Maltotriose	0.00489172	4.35804e-06	0.548575	0.0126063
yHCT104	Seub	PA-1	Maltose	0.0441067	0.000467074	1.20962	0.0899061
yHCT104	Seub	PA-1	Glucose	0.0693967	8.51867e-05	1.5411	0.00867229
yHCT104	Seub	PA-1	Raffinose	0.0172027	0.000160313	1.15171	0.0962503
yHCT104	Seub	PA-1	Galactose	0.0456178	0.000921318	1.18297	0.206816
yHCT52	Seub	PB-3	Glycerol	0.00579589	7.46141e-06	0.730324	0.0375008
yHCT52	Seub	PB-3	Ethanol	0.00624831	3.84126e-06	0.645017	0.0126194
yHCT52	Seub	PB-3	Maltotriose	0.00457517	1.2236e-06	0.725719	0.0273389
yHCT52	Seub	PB-3	Maltose	0.0330195	0.00037783	1.02003	0.0221505
yHCT52	Seub	PB-3	Glucose	0.0552023	8.22835e-05	1.45329	0.00493093
yHCT52	Seub	PB-3	Raffinose	0.0164833	0.000145802	1.43355	0.0269191
yHCT52	Seub	PB-3	Galactose	0.0443265	0.000899332	1.31549	0.188521
yHCT113	Seub	PB-3	Glycerol	0.00574961	1.46558e-07	0.805519	0.00153362
yHCT113	Seub	PB-3	Ethanol	0.00656385	3.56783e-06	0.834293	0.119978
yHCT113	Seub	PB-3	Maltotriose	0.00764501	5.63693e-07	0.58539	0.00516943
yHCT113	Seub	PB-3	Maltose	0.0421199	0.00017959	1.32634	0.077631
yHCT113	Seub	PB-3	Glucose	0.0676032	0.000751946	1.2737	0.0252293
yHCT113	Seub	PB-3	Raffinose	0.014683	3.61735e-05	1.16123	0.343145
yHCT113	Seub	PB-3	Galactose	0.0321265	0.00124505	1.81902	1.03352
yHAB56	Seub	PB-2	Glycerol	0.00500738	2.97521e-08	0.892357	0.0134184
yHAB56	Seub	PB-2	Ethanol	0.00504186	3.6559e-07	0.721774	0.0118664
yHAB56	Seub	PB-2	Maltotriose	0.00496883	5.40667e-07	0.72038	0.0279507
yHAB56	Seub	PB-2	Maltose	0.0451194	0.000125368	1.32082	0.00100973
yHAB56	Seub	PB-2	Glucose	0.0570997	0.000124154	1.42637	0.0387397
yHAB56	Seub	PB-2	Raffinose	0.0195297	6.45591e-05	1.69644	0.00753265
yHAB56	Seub	PB-2	Galactose	0.0313314	0.000470735	1.16286	0.014076
yHAB577	Seub	PA-2	Glycerol	0.0050782	2.54691e-06	0.666576	0.00692065
yHAB577	Seub	PA-2	Ethanol	0.00527754	6.92242e-06	0.851611	0.185183
yHAB577	Seub	PA-2	Maltotriose	0.00396259	1.86059e-06	0.838489	0.00954312
yHAB577	Seub	PA-2	Maltose	0.0487469	0.000331157	1.25799	0.0957722
yHAB577	Seub	PA-2	Glucose	0.0554355	0.000121721	1.57122	0.0311975
yHAB577	Seub	PA-2	Raffinose	0.00964133	3.47164e-05	0.933118	0.0408173
yHAB577	Seub	PA-2	Galactose	0.0390634	0.000342663	1.20802	0.0477408
yHAB114	Seub	PB-3	Glycerol	0.00515905	1.74185e-06	0.859262	0.00350192
yHAB114	Seub	PB-3	Ethanol	0.00524235	1.26089e-06	0.789459	0.0192079
yHAB114	Seub	PB-3	Maltotriose	0.00463412	1.48316e-06	0.740502	0.0215763
yHAB114	Seub	PB-3	Maltose	0.0373564	0.000473319	1.30013	0.0566974
yHAB114	Seub	PB-3	Glucose	0.0435713	0.000788898	1.52045	0.0163626
yHAB114	Seub	PB-3	Raffinose	0.0156483	4.60614e-05	1.54832	0.00292513
yHAB114	Seub	PB-3	Galactose	0.0376365	0.000584462	1.19354	0.0705788
yHCT97	Seub	PB-2	Glycerol	0.00626139	3.7636e-06	0.543966	0.00637776
yHCT97	Seub	PB-2	Ethanol	0.00640425	7.7365e-06	0.63532	0.0168632
yHCT97	Seub	PB-2	Maltotriose	0.0044585	1.96794e-06	0.650442	0.00442242
yHCT97	Seub	PB-2	Maltose	0.0452033	0.000180624	1.09118	0.0798321
yHCT97	Seub	PB-2	Glucose	0.0659015	0.00020502	1.44712	0.0309827
yHCT97	Seub	PB-2	Raffinose	0.0291118	0.000104197	1.34475	0.0507726
yHCT97	Seub	PB-2	Galactose	0.0315235	0.000562178	1.04282	0.098267
yHAB54	Seub	PB-1	Glycerol	0.00542513	2.68301e-06	0.757116	0.00750202
yHAB54	Seub	PB-1	Ethanol	0.0133546	6.47771e-05	0.74786	0.0226406
yHAB54	Seub	PB-1	Maltotriose	0.00644425	5.7074e-06	0.595971	0.0228714
yHAB54	Seub	PB-1	Maltose	0.0297823	0.000501626	1.16177	0.0657588
yHAB54	Seub	PB-1	Glucose	0.0510053	4.11005e-05	1.51379	0.0243579
yHAB54	Seub	PB-1	Raffinose	0.00922071	2.99322e-05	0.970955	0.238901
yHAB54	Seub	PB-1	Galactose	0.0424296	0.000901752	1.26689	0.0451282
yHCT57	Seub	PB-1	Glycerol	0.00722888	4.1466e-06	0.54755	0.000831391
yHCT57	Seub	PB-1	Ethanol	0.0072675	1.18133e-05	0.702723	0.00530394
yHCT57	Seub	PB-1	Maltotriose	0.00512679	7.14032e-07	0.635916	0.0202671
yHCT57	Seub	PB-1	Maltose	0.0547711	3.67188e-05	1.37471	0.0166634
yHCT57	Seub	PB-1	Glucose	0.0562331	2.48871e-05	1.45089	0.000468923
yHCT57	Seub	PB-1	Raffinose	0.0243318	6.41567e-05	1.33106	0.12449
yHCT57	Seub	PB-1	Galactose	0.0497691	0.000369077	1.11756	0.134368
yHAB100	Seub	PB-1	Glycerol	0.00582401	5.3525e-06	0.947555	0.305552
yHAB100	Seub	PB-1	Ethanol	0.00638468	8.85287e-06	0.727704	0.0237199
yHAB100	Seub	PB-1	Maltotriose	0.00581896	4.04353e-07	0.536102	0.0125306
yHAB100	Seub	PB-1	Maltose	0.0475762	0.000642849	1.19829	0.0849922
yHAB100	Seub	PB-1	Glucose	0.0589883	0.000373726	1.43329	0.0123849
yHAB100	Seub	PB-1	Raffinose	0.0199663	8.61594e-05	1.12343	0.0648402
yHAB100	Seub	PB-1	Galactose	0.0405674	0.000768181	1.13253	0.159515
WY2042	Lager	Lager	Glycerol	0.00428924	6.20443e-06	0.364859	0.0695699
WY2042	Lager	Lager	Ethanol	0.00431501	7.54813e-06	0.447797	0.0147325
WY2042	Lager	Lager	Maltotriose	0.0232965	3.80509e-05	1.42676	0.0106046
WY2042	Lager	Lager	Maltose	0.0375074	0.000222691	1.25139	0.145434
WY2042	Lager	Lager	Glucose	0.0521971	4.4534e-06	1.47302	0.0177839
WY2042	Lager	Lager	Raffinose	0.0148551	0.000182413	0.799232	0.531332
WY2042	Lager	Lager	Galactose	0.0280695	1.6804e-05	0.810367	0.0108749
yHQL730	Seub	PA-2	Glycerol	0.00819082	2.3124e-06	0.432869	0.00294845
yHQL730	Seub	PA-2	Ethanol	0.00817615	7.02358e-05	0.357659	0.0968952
yHQL730	Seub	PA-2	Maltotriose	0.00604332	3.09558e-06	0.694987	0.0798435
yHQL730	Seub	PA-2	Maltose	0.0450418	9.70551e-05	1.22126	0.0460894
yHQL730	Seub	PA-2	Glucose	0.0598115	5.18933e-07	1.46624	0.00362002
yHQL730	Seub	PA-2	Raffinose	0.0147041	8.87602e-05	1.34736	0.651986
yHQL730	Seub	PA-2	Galactose	0.046815	0.00131538	1.15012	0.00699657
yHKS509	Seub	PB-1	Glycerol	0.00764891	5.92783e-06	0.65952	0.0129945
yHKS509	Seub	PB-1	Ethanol	0.00919687	1.05703e-05	0.566517	0.00630285
yHKS509	Seub	PB-1	Maltotriose	0.00657505	1.3683e-05	0.867494	0.115865
yHKS509	Seub	PB-1	Maltose	0.0436328	8.15639e-05	1.24857	0.0668509
yHKS509	Seub	PB-1	Glucose	0.064416	0.000145434	1.62026	0.0242707
yHKS509	Seub	PB-1	Raffinose	0.00825975	1.77145e-05	1.10913	0.719465
yHKS509	Seub	PB-1	Galactose	0.0446529	0.000203101	0.962444	0.197103
yHCT54	Seub	PB-3	Glycerol	0.00648022	5.66954e-07	0.723054	0.0462726
yHCT54	Seub	PB-3	Ethanol	0.00803817	8.83317e-07	0.795802	0.0395618
yHCT54	Seub	PB-3	Maltotriose	0.00642809	4.6916e-06	0.547774	0.0238387
yHCT54	Seub	PB-3	Maltose	0.0356742	0.000134616	1.2362	0.0791579
yHCT54	Seub	PB-3	Glucose	0.0743533	0.00222629	1.26841	0.00503649
yHCT54	Seub	PB-3	Raffinose	0.0168522	3.70264e-05	0.980481	0.0823423
yHCT54	Seub	PB-3	Galactose	0.0424402	0.000830837	1.07885	0.0373694
yHQL755	Seub	PA-2	Glycerol	0.00429415	4.01339e-07	0.695255	0.00679258
yHQL755	Seub	PA-2	Ethanol	0.00433331	6.89304e-07	0.869994	0.102382
yHQL755	Seub	PA-2	Maltotriose	0.00444894	2.36462e-06	0.745488	0.0517834
yHQL755	Seub	PA-2	Maltose	0.0327282	0.000342611	1.16381	0.0908011
yHQL755	Seub	PA-2	Glucose	0.0570369	2.47327e-05	1.42874	0.0155817
yHQL755	Seub	PA-2	Raffinose	0.0135835	0.000120632	1.10896	0.0244858
yHQL755	Seub	PA-2	Galactose	0.034409	0.000579999	1.4171	0.0947922
yHCT48	Seub	PB-1	Glycerol	0.00435075	3.39329e-07	0.750366	0.0092771
yHCT48	Seub	PB-1	Ethanol	0.00521891	2.96101e-06	0.731025	0.00493518
yHCT48	Seub	PB-1	Maltotriose	0.00415986	7.32067e-08	0.69331	0.000888725
yHCT48	Seub	PB-1	Maltose	0.0385032	0.000155437	1.34853	0.0622421
yHCT48	Seub	PB-1	Glucose	0.0585815	1.00643e-05	1.4243	0.00960051
yHCT48	Seub	PB-1	Raffinose	0.0740859	0.00924564	1.20677	0.0969407
yHCT48	Seub	PB-1	Galactose	0.050739	0.000177753	1.15322	0.0140654
yHCT62	Seub	PB-1	Glycerol	0.00426309	1.13515e-06	0.736632	0.0178192
yHCT62	Seub	PB-1	Ethanol	0.00509702	5.33241e-07	0.731467	0.00168279
yHCT62	Seub	PB-1	Maltotriose	0.00439375	2.72101e-07	0.709405	0.00710361
yHCT62	Seub	PB-1	Maltose	0.0366926	0.000495385	1.16473	0.0781314
yHCT62	Seub	PB-1	Glucose	0.0478043	6.42498e-05	1.28844	0.0187764
yHCT62	Seub	PB-1	Raffinose	0.0110464	5.06787e-05	1.00205	0.0416004
yHCT62	Seub	PB-1	Galactose	0.0503134	0.000144689	1.24827	0.0559024
yHKS211	Seub	NoAm	Glycerol	0.00387676	4.98047e-07	0.726931	0.00952981
yHKS211	Seub	NoAm	Ethanol	0.00455128	5.78979e-07	0.676946	0.0122176
yHKS211	Seub	NoAm	Maltotriose	0.00348824	1.89662e-07	0.621596	0.00259623
yHKS211	Seub	NoAm	Maltose	0.0463799	0.00013151	1.24555	0.114189
yHKS211	Seub	NoAm	Glucose	0.0673727	2.3427e-05	1.61539	0.00839782
yHKS211	Seub	NoAm	Raffinose	0.0138568	1.89773e-05	1.08759	0.0203796
yHKS211	Seub	NoAm	Galactose	0.0455317	0.000616564	1.10741	0.168221
yHAB126	Seub	PB-2	Glycerol	0.00547669	2.98216e-07	0.584455	0.0216497
yHAB126	Seub	PB-2	Ethanol	0.00723884	2.33464e-06	0.885355	0.109923
yHAB126	Seub	PB-2	Maltotriose	0.00466891	1.0467e-06	0.68046	0.000709942
yHAB126	Seub	PB-2	Maltose	0.0362063	0.000711489	1.24809	0.284104
yHAB126	Seub	PB-2	Glucose	0.058363	3.42322e-05	1.49792	0.0109491
yHAB126	Seub	PB-2	Raffinose	0.0145317	4.76285e-05	0.96146	0.207903
yHAB126	Seub	PB-2	Galactose	0.0418305	0.000375396	1.13883	0.157995
yHAB58	Seub	PA-1	Glycerol	0.00383152	1.90245e-06	0.792993	0.041899
yHAB58	Seub	PA-1	Ethanol	0.00508013	8.80872e-07	0.73142	0.00456113
yHAB58	Seub	PA-1	Maltotriose	0.00480641	7.56382e-07	0.667032	0.0280306
yHAB58	Seub	PA-1	Maltose	0.0311148	0.000339495	1.08806	0.104762
yHAB58	Seub	PA-1	Glucose	0.0586538	1.05077e-05	1.51141	0.00749433
yHAB58	Seub	PA-1	Raffinose	0.01138	3.75601e-05	1.00996	0.0434385
yHAB58	Seub	PA-1	Galactose	0.05546	0.00039786	1.23145	0.109389
yHAB95	Seub	PA-2	Glycerol	0.00444577	6.67539e-07	0.782239	0.0476381
yHAB95	Seub	PA-2	Ethanol	0.00560944	8.54328e-06	0.715572	0.0011552
yHAB95	Seub	PA-2	Maltotriose	0.00480588	1.96718e-06	0.912963	0.192722
yHAB95	Seub	PA-2	Maltose	0.0402038	0.000561225	1.37923	0.0522666
yHAB95	Seub	PA-2	Glucose	0.0618264	1.72392e-05	1.46236	0.0114378
yHAB95	Seub	PA-2	Raffinose	0.0115673	0.000103026	1.02241	0.0886883
yHAB95	Seub	PA-2	Galactose	0.0297941	0.000429225	0.874766	0.0360769
yHQL717	Seub	PA-2	Glycerol	0.00413037	9.75804e-07	0.861067	0.00202094
yHQL717	Seub	PA-2	Ethanol	0.00434152	3.76567e-07	0.740899	0.0267393
yHQL717	Seub	PA-2	Maltotriose	0.00377704	5.34838e-07	0.712383	0.00868313
yHQL717	Seub	PA-2	Maltose	0.0417834	0.000465929	1.21592	0.0297938
yHQL717	Seub	PA-2	Glucose	0.0666692	8.90843e-05	1.5187	0.0495617
yHQL717	Seub	PA-2	Raffinose	0.0113782	1.38554e-05	0.960301	0.0199625
yHQL717	Seub	PA-2	Galactose	0.0343941	0.000602468	1.01984	0.0445359
CBS1503	Lager	Lager	Glycerol	0.00379227	7.54952e-07	0.463425	0.00305302
CBS1503	Lager	Lager	Ethanol	0.00319669	8.19153e-07	0.410685	0.000815448
CBS1503	Lager	Lager	Maltotriose	0.0161323	1.25616e-05	1.06948	0.00902633
CBS1503	Lager	Lager	Maltose	0.0327493	5.16346e-05	1.2347	0.0554622
CBS1503	Lager	Lager	Glucose	0.0522539	4.171e-05	1.55692	0.00305367
CBS1503	Lager	Lager	Raffinose	0.0135178	0.000104709	0.560338	0.0498155
CBS1503	Lager	Lager	Galactose	0.022975	7.85503e-05	0.904502	0.102902
yHAB566	Seub	PB-3	Glycerol	0.00493934	2.64077e-06	0.768249	0.00166496
yHAB566	Seub	PB-3	Ethanol	0.00777018	1.71667e-05	0.663251	0.00301455
yHAB566	Seub	PB-3	Maltotriose	0.00518627	4.90606e-06	0.825492	0.0802381
yHAB566	Seub	PB-3	Maltose	0.0407285	0.000219455	1.28881	0.0532206
yHAB566	Seub	PB-3	Glucose	0.0503897	3.07733e-05	1.40481	0.00618624
yHAB566	Seub	PB-3	Raffinose	0.0118551	6.4495e-05	0.808343	0.213672
yHAB566	Seub	PB-3	Galactose	0.0255705	0.000910377	1.07858	0.110974
yHQL710	Seub	PA-2	Glycerol	0.00442761	1.51523e-06	0.753324	0.00082001
yHQL710	Seub	PA-2	Ethanol	0.00431916	8.67765e-07	0.709044	0.0196661
yHQL710	Seub	PA-2	Maltotriose	0.00386228	3.09379e-07	0.723967	0.00209442
yHQL710	Seub	PA-2	Maltose	0.0443932	0.000380668	1.21433	0.0796142
yHQL710	Seub	PA-2	Glucose	0.0690751	4.48299e-05	1.52896	0.0212645
yHQL710	Seub	PA-2	Raffinose	0.019552	5.7049e-05	1.19661	0.0166623
yHQL710	Seub	PA-2	Galactose	0.0415651	0.000812968	0.975938	0.0391387
yHAB69	Seub	PB-3	Glycerol	0.00473599	8.30351e-07	0.682295	0.000958311
yHAB69	Seub	PB-3	Ethanol	0.00502534	2.91679e-06	0.732859	0.0165066
yHAB69	Seub	PB-3	Maltotriose	0.00393995	1.79178e-06	0.736151	0.0130591
yHAB69	Seub	PB-3	Maltose	0.0404842	0.000211817	1.20381	0.176929
yHAB69	Seub	PB-3	Glucose	0.0566623	3.33691e-05	1.37038	0.00423774
yHAB69	Seub	PB-3	Raffinose	0.0170031	0.000450341	0.899326	0.0492166
yHAB69	Seub	PB-3	Galactose	0.0429543	0.000769258	1.14733	0.153143
yHAB565	Seub	PB-3	Glycerol	0.00379275	4.84484e-07	0.825045	0.0191648
yHAB565	Seub	PB-3	Ethanol	0.00582194	5.82497e-06	0.591533	0.00332517
yHAB565	Seub	PB-3	Maltotriose	0.00436168	3.81875e-06	0.594664	0.00242803
yHAB565	Seub	PB-3	Maltose	0.042081	7.82207e-05	1.14907	0.0327024
yHAB565	Seub	PB-3	Glucose	0.0629284	7.57943e-05	1.50278	0.00638994
yHAB565	Seub	PB-3	Raffinose	0.0149866	2.50691e-05	1.86404	0.278538
yHAB565	Seub	PB-3	Galactose	0.0496502	0.000161173	1.0386	0.18628
yHCT160	Seub	PB-1	Glycerol	0.00339316	1.43269e-07	0.735113	0.00117581
yHCT160	Seub	PB-1	Ethanol	0.00635584	1.00897e-05	0.675798	0.00595519
yHCT160	Seub	PB-1	Maltotriose	0.00418118	1.84802e-06	0.698565	0.0342349
yHCT160	Seub	PB-1	Maltose	0.0343421	0.000531509	1.17024	0.044075
yHCT160	Seub	PB-1	Glucose	0.0603393	0.000112549	1.48412	0.0227878
yHCT160	Seub	PB-1	Raffinose	0.00995923	7.63206e-05	0.754774	0.431692
yHCT160	Seub	PB-1	Galactose	0.0298523	0.000453508	1.01393	0.049826
yHCT112	Seub	PB-3	Glycerol	0.00555042	2.38713e-06	0.830342	0.0048241
yHCT112	Seub	PB-3	Ethanol	0.00575904	1.91218e-06	0.739499	0.014441
yHCT112	Seub	PB-3	Maltotriose	0.00512537	2.65928e-06	0.738372	0.00650245
yHCT112	Seub	PB-3	Maltose	0.0339481	0.000597	1.23512	0.125526
yHCT112	Seub	PB-3	Glucose	0.0522708	3.2997e-05	1.41478	0.0241321
yHCT112	Seub	PB-3	Raffinose	0.00976543	4.75056e-05	0.965079	0.455555
yHCT112	Seub	PB-3	Galactose	0.040989	0.000720722	1.16228	0.0373072
WY2308	Lager	Lager	Glycerol	0.00377914	1.73984e-06	0.352745	0.00735228
WY2308	Lager	Lager	Ethanol	0.00382419	7.67147e-07	0.487989	0.0111155
WY2308	Lager	Lager	Maltotriose	0.0159393	2.61518e-05	1.06274	0.0656805
WY2308	Lager	Lager	Maltose	0.0239455	5.90775e-05	1.01534	0.0469485
WY2308	Lager	Lager	Glucose	0.0288645	0.000253769	1.28234	0.0631801
WY2308	Lager	Lager	Raffinose	0.0149428	9.11579e-05	1.07925	0.128245
WY2308	Lager	Lager	Galactose	0.00972697	4.56199e-05	0.560741	0.028
yHAB564	Seub	PB-3	Glycerol	0.00425297	2.4395e-07	0.653237	2.79054e-05
yHAB564	Seub	PB-3	Ethanol	0.0059785	2.25054e-06	0.680006	0.00249574
yHAB564	Seub	PB-3	Maltotriose	0.00466681	5.18926e-08	0.686447	0.0289948
yHAB564	Seub	PB-3	Maltose	0.0415038	0.00022925	1.20172	0.129996
yHAB564	Seub	PB-3	Glucose	0.065816	0.000154158	1.39134	0.0426841
yHAB564	Seub	PB-3	Raffinose	0.023487	0.000436579	0.909098	0.22462
yHAB564	Seub	PB-3	Galactose	0.0446776	0.000258163	1.04907	0.0758691
yHQL708	Seub	PA-2	Glycerol	0.00366364	1.72847e-07	0.754579	0.0446021
yHQL708	Seub	PA-2	Ethanol	0.00458054	3.29156e-07	0.76912	0.00211134
yHQL708	Seub	PA-2	Maltotriose	0.0045809	1.32432e-07	0.713795	0.0463449
yHQL708	Seub	PA-2	Maltose	0.0437094	0.000539481	1.25945	0.0660452
yHQL708	Seub	PA-2	Glucose	0.0594261	8.94383e-05	1.49404	0.0117487
yHQL708	Seub	PA-2	Raffinose	0.0133654	3.61196e-05	1.20706	0.00441333
yHQL708	Seub	PA-2	Galactose	0.0177444	0.000162316	1.00508	0.170162
yHAB491	Seub	PB-3	Glycerol	0.00492528	1.31917e-06	1.11254	0.218141
yHAB491	Seub	PB-3	Ethanol	0.00588034	3.27298e-06	0.663396	0.0130945
yHAB491	Seub	PB-3	Maltotriose	0.00422306	2.06779e-07	0.835291	0.0452387
yHAB491	Seub	PB-3	Maltose	0.0433874	0.000347794	1.18178	0.089656
yHAB491	Seub	PB-3	Glucose	0.0589643	0.000242693	1.47023	0.0467365
yHAB491	Seub	PB-3	Raffinose	0.0125487	5.24036e-05	1.07831	0.0023912
yHAB491	Seub	PB-3	Galactose	0.0444743	0.0002359	1.23019	0.148372
yHAB62	Seub	PB-1	Glycerol	0.00440906	1.41055e-06	0.778907	0.00293688
yHAB62	Seub	PB-1	Ethanol	0.00550371	4.19247e-07	0.648961	0.00589572
yHAB62	Seub	PB-1	Maltotriose	0.00420995	8.71361e-07	0.597869	0.0018672
yHAB62	Seub	PB-1	Maltose	0.0402576	0.000345912	1.18621	0.0636256
yHAB62	Seub	PB-1	Glucose	0.053005	4.25395e-05	1.40654	0.0137767
yHAB62	Seub	PB-1	Raffinose	0.00864096	5.17095e-06	1.20285	0.115649
yHAB62	Seub	PB-1	Galactose	0.0479417	0.000902867	1.06426	0.216488
yHKB246	Seub	NoAm	Glycerol	0.00398544	1.17742e-06	0.972791	0.125232
yHKB246	Seub	NoAm	Ethanol	0.00446243	3.01657e-07	0.819091	0.021079
yHKB246	Seub	NoAm	Maltotriose	0.00421526	1.85663e-08	0.629485	0.00107803
yHKB246	Seub	NoAm	Maltose	0.0412846	0.000200541	1.28398	0.0328476
yHKB246	Seub	NoAm	Glucose	0.0662618	0.00022868	1.48506	0.00793658
yHKB246	Seub	NoAm	Raffinose	0.0144479	2.64364e-05	1.01808	0.0194414
yHKB246	Seub	NoAm	Galactose	0.0444149	0.000344615	1.18223	0.105044
yHAB77	Seub	PB-1	Glycerol	0.0047324	2.94512e-06	0.675859	0.0263149
yHAB77	Seub	PB-1	Ethanol	0.00290924	6.37401e-06	0.502031	0.189074
yHAB77	Seub	PB-1	Maltotriose	0.00615223	8.67787e-06	0.621299	0.0122797
yHAB77	Seub	PB-1	Maltose	0.0407436	0.00030746	1.15777	0.0731148
yHAB77	Seub	PB-1	Glucose	0.0574877	1.57176e-05	1.42825	0.00345076
yHAB77	Seub	PB-1	Raffinose	0.0118137	7.13364e-05	1.1485	0.0351818
yHAB77	Seub	PB-1	Galactose	0.0471807	0.000392038	1.16375	0.124785
yHCT107	Seub	PB-2	Glycerol	0.00679416	2.09571e-06	0.556037	0.00230081
yHCT107	Seub	PB-2	Ethanol	0.0077584	2.17858e-06	0.604029	0.066465
yHCT107	Seub	PB-2	Maltotriose	0.00721532	9.11601e-06	0.581497	0.0072925
yHCT107	Seub	PB-2	Maltose	0.0479886	0.000438784	1.20729	0.0191307
yHCT107	Seub	PB-2	Glucose	0.075888	0.000560211	1.22994	0.129717
yHCT107	Seub	PB-2	Raffinose	0.0160624	0.000107067	0.867072	0.532854
yHCT107	Seub	PB-2	Galactose	0.0563032	0.000406746	0.851328	0.00570498
yHCT101	Seub	PA-1	Glycerol	0.00597746	1.5237e-05	0.623939	0.0125817
yHCT101	Seub	PA-1	Ethanol	0.0103852	5.54372e-05	2.09381	6.40527
yHCT101	Seub	PA-1	Maltotriose	0.00556728	4.19517e-06	0.606537	0.00253903
yHCT101	Seub	PA-1	Maltose	0.0531148	0.000167327	1.33735	0.0579971
yHCT101	Seub	PA-1	Glucose	0.0644455	0.000133992	1.60356	0.0910391
yHCT101	Seub	PA-1	Raffinose	0.00793621	2.84163e-05	0.905486	0.459091
yHCT101	Seub	PA-1	Galactose	0.0184319	3.68997e-05	0.699904	0.0548649
yHQL775	Seub	PA-2	Glycerol	0.00460735	7.97181e-08	0.606228	0.0100477
yHQL775	Seub	PA-2	Ethanol	0.00511663	3.24569e-06	0.845467	0.0149074
yHQL775	Seub	PA-2	Maltotriose	0.00469667	2.95258e-06	0.592352	0.0143343
yHQL775	Seub	PA-2	Maltose	0.0499948	0.00027135	1.30223	0.108496
yHQL775	Seub	PA-2	Glucose	0.0616317	0.000108245	1.36017	0.000846934
yHQL775	Seub	PA-2	Raffinose	0.0106875	5.24666e-06	0.944128	0.15665
yHQL775	Seub	PA-2	Galactose	0.0470277	0.000353205	1.02114	0.0340793
WY2206	Lager	Lager	Glycerol	0.00356697	1.08876e-06	0.400489	0.0299723
WY2206	Lager	Lager	Ethanol	0.004377	3.47963e-06	0.505148	0.0200831
WY2206	Lager	Lager	Maltotriose	0.0219142	2.01468e-05	1.12067	0.060966
WY2206	Lager	Lager	Maltose	0.0317212	0.00058158	1.53738	0.0628982
WY2206	Lager	Lager	Glucose	0.0557642	0.000153035	1.39067	0.0370438
WY2206	Lager	Lager	Raffinose	0.0122353	3.65006e-05	0.814081	0.38054
WY2206	Lager	Lager	Galactose	0.0155266	3.88785e-05	0.848061	0.145386
WLP810	Lager	Lager	Glycerol	0.049538	0.00624956	0.838466	0.362224
WLP810	Lager	Lager	Ethanol	0.0262874	0.00153651	0.681632	0.175414
WLP810	Lager	Lager	Maltotriose	0.0365812	0.00144134	1.10659	0.02349
WLP810	Lager	Lager	Maltose	0.0578002	0.00100194	1.14473	0.195403
WLP810	Lager	Lager	Glucose	0.062969	0.00238008	1.40599	0.0146848
WLP810	Lager	Lager	Raffinose	0.0383188	0.00279574	1.25834	0.229194
WLP810	Lager	Lager	Galactose	0.0620978	0.00655042	0.930765	0.298193
yHQL756	Seub	PA-2	Glycerol	0.00555046	6.60642e-06	0.871443	0.122682
yHQL756	Seub	PA-2	Ethanol	0.00623616	3.07424e-06	0.571719	0.00087819
yHQL756	Seub	PA-2	Maltotriose	0.00719714	3.09066e-05	0.643715	0.00547523
yHQL756	Seub	PA-2	Maltose	0.0408469	0.000128728	1.17656	0.0739186
yHQL756	Seub	PA-2	Glucose	0.0830059	0.000334385	1.49707	0.10231
yHQL756	Seub	PA-2	Raffinose	0.0124913	2.44786e-05	0.874713	0.186489
yHQL756	Seub	PA-2	Galactose	0.0356796	0.000355071	0.972232	0.0646998
yHCT95	Seub	PB-1	Glycerol	0.005841	3.48619e-06	0.497738	0.028777
yHCT95	Seub	PB-1	Ethanol	0.00973466	3.57061e-08	0.666627	0.0209333
yHCT95	Seub	PB-1	Maltotriose	0.00756998	3.87965e-06	0.527016	0.0122209
yHCT95	Seub	PB-1	Maltose	0.0485564	0.00025024	1.32368	0.104989
yHCT95	Seub	PB-1	Glucose	0.0576219	4.05059e-05	1.39466	0.0190642
yHCT95	Seub	PB-1	Raffinose	0.027133	0.000470819	1.20694	0.0223477
yHCT95	Seub	PB-1	Galactose	0.0580645	0.000140092	0.968228	0.121293
W34-70	Lager	Lager	Glycerol	0.00460145	4.03179e-06	0.404635	0.0088324
W34-70	Lager	Lager	Ethanol	0.00535966	2.60746e-06	0.506708	0.017433
W34-70	Lager	Lager	Maltotriose	0.0242049	0.000236248	1.18091	0.0749336
W34-70	Lager	Lager	Maltose	0.0303181	0.000186197	0.967777	0.0921225
W34-70	Lager	Lager	Glucose	0.0589891	4.30884e-05	1.24326	0.0251286
W34-70	Lager	Lager	Raffinose	0.0133433	4.02258e-05	0.767572	0.171298
W34-70	Lager	Lager	Galactose	0.0333519	0.000438679	1.16101	0.477691
yHAB489	Seub	PB-1	Glycerol	0.00481281	7.3054e-08	0.767207	0.0313799
yHAB489	Seub	PB-1	Ethanol	0.00483775	2.92259e-06	0.768178	0.0420575
yHAB489	Seub	PB-1	Maltotriose	0.00538608	7.11758e-06	0.663379	0.00117928
yHAB489	Seub	PB-1	Maltose	0.0419137	0.000107748	1.22094	0.0310174
yHAB489	Seub	PB-1	Glucose	0.0636669	0.000101631	1.51805	0.0183953
yHAB489	Seub	PB-1	Raffinose	0.0215544	0.000303416	1.06799	0.263117
yHAB489	Seub	PB-1	Galactose	0.0418156	0.000493247	1.12675	0.0710506
yHCT61	Seub	PB-1	Glycerol	0.00436667	1.83534e-07	0.688542	0.0257359
yHCT61	Seub	PB-1	Ethanol	0.0179183	0.000566256	1.0364	0.287972
yHCT61	Seub	PB-1	Maltotriose	0.00507343	4.03591e-06	0.627322	0.0130678
yHCT61	Seub	PB-1	Maltose	0.051877	7.72019e-05	1.24849	0.0802287
yHCT61	Seub	PB-1	Glucose	0.0508425	0.00018269	1.33029	0.0838288
yHCT61	Seub	PB-1	Raffinose	0.012491	0.000121092	0.978476	0.0698044
yHCT61	Seub	PB-1	Galactose	0.0574645	9.5373e-05	1.12336	0.0874352
WY2035	Lager	Lager	Glycerol	0.00346459	4.06375e-07	0.33314	0.00124403
WY2035	Lager	Lager	Ethanol	0.0031734	1.58105e-06	0.488037	0.0245936
WY2035	Lager	Lager	Maltotriose	0.0188285	7.10832e-05	1.47783	0.0455188
WY2035	Lager	Lager	Maltose	0.0359973	0.00021297	1.2453	0.200748
WY2035	Lager	Lager	Glucose	0.0304771	0.000535843	1.21142	0.137998
WY2035	Lager	Lager	Raffinose	0.0176628	0.000165575	0.989042	0.110377
WY2035	Lager	Lager	Galactose	0.0305366	0.00029418	1.09853	0.283339
yHAB84	Seub	PB-3	Glycerol	0.00459175	1.12441e-07	0.768966	0.00899224
yHAB84	Seub	PB-3	Ethanol	0.00459257	3.65735e-08	0.666539	0.0022864
yHAB84	Seub	PB-3	Maltotriose	0.00432306	8.2492e-07	0.683846	0.000435728
yHAB84	Seub	PB-3	Maltose	0.0365848	0.000185414	1.15309	0.0554099
yHAB84	Seub	PB-3	Glucose	0.0440627	6.97476e-05	1.28188	0.0200117
yHAB84	Seub	PB-3	Raffinose	0.00711385	1.16461e-05	1.21903	0.0729816
yHAB84	Seub	PB-3	Galactose	0.0445922	4.67641e-06	1.07234	0.000886287
yHQL754	Seub	PA-2	Glycerol	0.00256602	4.95618e-06	0.511055	0.206803
yHQL754	Seub	PA-2	Ethanol	0.00465666	9.95413e-06	0.724702	0.218357
yHQL754	Seub	PA-2	Maltotriose	0.0026079	5.1371e-06	0.437595	0.152396
yHQL754	Seub	PA-2	Maltose	0.0785656	0.00131982	1.31749	0.0681133
yHQL754	Seub	PA-2	Glucose	0.0644864	5.48608e-06	1.4904	0.00753893
yHQL754	Seub	PA-2	Raffinose	0.00738943	5.25368e-05	0.944658	0.0357511
yHQL754	Seub	PA-2	Galactose	0.0435354	0.000364936	1.0089	0.114002
yHAB124	Seub	PB-2	Glycerol	0.00624322	6.10324e-08	0.708311	0.0313199
yHAB124	Seub	PB-2	Ethanol	0.0125945	4.79053e-05	0.806829	0.200475
yHAB124	Seub	PB-2	Maltotriose	0.00584412	1.1636e-06	0.917595	0.182234
yHAB124	Seub	PB-2	Maltose	0.0459023	0.000136316	1.35803	0.0928802
yHAB124	Seub	PB-2	Glucose	0.076733	0.000159398	1.44916	0.0846821
yHAB124	Seub	PB-2	Raffinose	0.0142424	3.28623e-05	1.12989	0.410141
yHAB124	Seub	PB-2	Galactose	0.045197	8.23785e-05	1.12901	0.0235151
yHAB573	Seub	PB-1	Glycerol	0.00478112	5.45372e-07	0.763764	0.00776765
yHAB573	Seub	PB-1	Ethanol	0.00543299	3.35071e-06	0.642553	0.0155876
yHAB573	Seub	PB-1	Maltotriose	0.00594173	8.71626e-06	0.704047	0.00787504
yHAB573	Seub	PB-1	Maltose	0.0288916	0.00026277	1.02882	0.00610493
yHAB573	Seub	PB-1	Glucose	0.0566053	3.58159e-05	1.45682	0.0498876
yHAB573	Seub	PB-1	Raffinose	0.015695	0.000208967	1.13728	0.0995041
yHAB573	Seub	PB-1	Galactose	0.039763	0.000667798	1.13977	0.0521743
yHDD50	Lager	Lager	Glycerol	0.00279898	3.07466e-06	0.322581	0.065009
yHDD50	Lager	Lager	Ethanol	0.00381343	1.67305e-06	0.52478	0.0894433
yHDD50	Lager	Lager	Maltotriose	0.019238	3.77523e-06	1.15683	0.000575559
yHDD50	Lager	Lager	Maltose	0.0373421	0.000353133	1.19011	0.265317
yHDD50	Lager	Lager	Glucose	0.0591288	7.28957e-05	1.49218	0.0255979
yHDD50	Lager	Lager	Raffinose	0.0144266	0.000159519	0.877048	0.623004
yHDD50	Lager	Lager	Galactose	0.0163175	7.86457e-05	0.723003	0.0848443
yHAB63	Seub	PA-2	Glycerol	0.00396442	1.24872e-06	0.67379	0.0172807
yHAB63	Seub	PA-2	Ethanol	0.00493325	3.52656e-06	0.69685	0.0234073
yHAB63	Seub	PA-2	Maltotriose	0.00443256	2.83782e-06	0.629204	0.0112301
yHAB63	Seub	PA-2	Maltose	0.0477427	0.00042452	1.28145	0.12928
yHAB63	Seub	PA-2	Glucose	0.0523984	2.13431e-05	1.35383	0.0129222
yHAB63	Seub	PA-2	Raffinose	0.00866594	3.26634e-05	1.01989	0.0262316
yHAB63	Seub	PA-2	Galactose	0.0379403	0.000411562	1.04422	0.0602783
yHRVM83	Seub	PB-1	Glycerol	0.0049078	9.84945e-07	0.693878	0.00590275
yHRVM83	Seub	PB-1	Ethanol	0.00683066	1.06193e-05	0.582514	0.00746127
yHRVM83	Seub	PB-1	Maltotriose	0.00577252	1.85106e-05	0.789195	0.0270888
yHRVM83	Seub	PB-1	Maltose	0.0418212	9.14425e-05	1.26723	0.0647044
yHRVM83	Seub	PB-1	Glucose	0.0509425	7.79978e-05	1.42046	0.00138468
yHRVM83	Seub	PB-1	Raffinose	0.00754184	1.98641e-05	1.20737	0.116314
yHRVM83	Seub	PB-1	Galactose	0.02789	0.000329291	0.9677	0.0567527
yHQL727	Seub	PA-2	Glycerol	0.00539372	7.86212e-07	0.677561	0.0896177
yHQL727	Seub	PA-2	Ethanol	0.00508932	2.80116e-06	0.683957	0.00471321
yHQL727	Seub	PA-2	Maltotriose	0.00414624	2.31825e-06	0.752207	0.00789047
yHQL727	Seub	PA-2	Maltose	0.0443659	0.000942511	1.41159	0.130234
yHQL727	Seub	PA-2	Glucose	0.0636207	3.43787e-05	1.53379	0.0116354
yHQL727	Seub	PA-2	Raffinose	0.0125143	0.000141631	1.05433	0.376928
yHQL727	Seub	PA-2	Galactose	0.0356886	0.000840092	1.12807	0.13227
yHDPN423	Seub	NoAm	Glycerol	0.00546392	7.54317e-07	0.681673	0.0811156
yHDPN423	Seub	NoAm	Ethanol	0.0066861	1.06314e-05	0.682151	0.0345648
yHDPN423	Seub	NoAm	Maltotriose	0.0124407	0.000135593	0.557301	0.00515579
yHDPN423	Seub	NoAm	Maltose	0.0335992	0.000458295	1.23236	0.0629891
yHDPN423	Seub	NoAm	Glucose	0.054892	8.07673e-05	1.39914	0.0407041
yHDPN423	Seub	NoAm	Raffinose	0.00944582	9.17896e-05	1.62881	2.05841
yHDPN423	Seub	NoAm	Galactose	0.037588	0.0007029	1.05288	0.0072725
yHAB70	Seub	PA-2	Glycerol	0.00670155	9.2005e-06	0.594851	0.00205253
yHAB70	Seub	PA-2	Ethanol	0.00758912	1.35311e-05	0.543438	0.0114055
yHAB70	Seub	PA-2	Maltotriose	0.00811904	5.46946e-05	0.809339	0.211131
yHAB70	Seub	PA-2	Maltose	0.0391233	0.00082134	1.59094	0.0116807
yHAB70	Seub	PA-2	Glucose	0.058522	0.000138892	1.56858	0.00720112
yHAB70	Seub	PA-2	Raffinose	0.0157707	4.40623e-05	1.15696	0.0713988
yHAB70	Seub	PA-2	Galactose	0.0512674	0.000187714	0.975492	0.206635
yHQL738	Seub	PB-2	Glycerol	0.00307878	7.14771e-06	0.565296	0.249149
yHQL738	Seub	PB-2	Ethanol	0.00478576	4.13111e-07	1.09773	0.853711
yHQL738	Seub	PB-2	Maltotriose	0.00508297	1.05702e-06	0.810587	0.0164383
yHQL738	Seub	PB-2	Maltose	0.0376487	0.000115387	1.14527	0.0300159
yHQL738	Seub	PB-2	Glucose	0.0632511	0.000189836	1.45753	0.0379007
yHQL738	Seub	PB-2	Raffinose	0.0102906	5.11905e-05	1.23651	0.379725
yHQL738	Seub	PB-2	Galactose	0.0330223	0.000713836	1.24804	0.0359622
yHQL736	Seub	PB-2	Glycerol	0.00534989	4.49836e-08	0.677849	0.00352089
yHQL736	Seub	PB-2	Ethanol	0.00590544	3.59541e-07	0.641084	0.00533641
yHQL736	Seub	PB-2	Maltotriose	0.0044187	2.08467e-07	0.72384	0.00214013
yHQL736	Seub	PB-2	Maltose	0.0395659	9.80587e-05	1.12416	0.0459848
yHQL736	Seub	PB-2	Glucose	0.0522857	0.000107929	1.5598	0.0134377
yHQL736	Seub	PB-2	Raffinose	0.017441	5.26598e-05	1.66347	0.0909288
yHQL736	Seub	PB-2	Galactose	0.0361167	0.0006433	1.0895	0.0571575
yHCT115	Seub	PB-3	Glycerol	0.00445474	1.78732e-07	0.708922	0.00181756
yHCT115	Seub	PB-3	Ethanol	0.00499017	5.43759e-07	0.619829	0.00223894
yHCT115	Seub	PB-3	Maltotriose	0.00351695	6.24527e-07	0.775489	0.065058
yHCT115	Seub	PB-3	Maltose	0.0437614	0.000176703	1.20432	0.0316263
yHCT115	Seub	PB-3	Glucose	0.0698012	0.000147637	1.5844	0.0455015
yHCT115	Seub	PB-3	Raffinose	0.0154152	6.23402e-05	1.5612	0.0479906
yHCT115	Seub	PB-3	Galactose	0.0341122	0.000781859	1.26959	0.0181296
yHCT92	Seub	PB-1	Glycerol	0.0050306	2.26174e-07	0.796928	0.00211984
yHCT92	Seub	PB-1	Ethanol	0.00558959	3.24205e-07	0.683837	0.000614606
yHCT92	Seub	PB-1	Maltotriose	0.00535466	6.75623e-07	0.700749	0.0122328
yHCT92	Seub	PB-1	Maltose	0.0331468	0.000275642	1.11093	0.119313
yHCT92	Seub	PB-1	Glucose	0.0550398	4.47097e-05	1.42127	0.0302331
yHCT92	Seub	PB-1	Raffinose	0.0129951	2.84931e-05	1.00271	0.0550922
yHCT92	Seub	PB-1	Galactose	0.0471255	0.000388453	1.21389	0.213287
yHCT76	Seub	PB-1	Glycerol	0.00502785	8.06157e-07	0.758678	0.000865952
yHCT76	Seub	PB-1	Ethanol	0.00629669	7.2245e-07	0.639663	0.0247837
yHCT76	Seub	PB-1	Maltotriose	0.00462948	1.93984e-06	0.754014	0.0220018
yHCT76	Seub	PB-1	Maltose	0.0459225	0.000515408	1.26493	0.0382045
yHCT76	Seub	PB-1	Glucose	0.054428	8.14208e-06	1.55363	0.00788192
yHCT76	Seub	PB-1	Raffinose	0.0244206	4.1125e-05	1.36918	0.0440601
yHCT76	Seub	PB-1	Galactose	0.0401146	0.000765931	1.24034	0.0917956
yHAB78	Seub	PB-3	Glycerol	0.00425105	1.2523e-06	0.778588	0.0432199
yHAB78	Seub	PB-3	Ethanol	0.0052233	3.75582e-06	0.642155	0.000865924
yHAB78	Seub	PB-3	Maltotriose	0.00477867	5.95007e-06	1.07222	0.246265
yHAB78	Seub	PB-3	Maltose	0.0390279	0.000237637	1.2212	0.0150195
yHAB78	Seub	PB-3	Glucose	0.0617462	3.50918e-05	1.5114	0.000650261
yHAB78	Seub	PB-3	Raffinose	0.0188705	0.000423041	1.11681	0.0622774
yHAB78	Seub	PB-3	Galactose	0.0429562	0.000440798	1.13284	0.239679
yHKB210	Seub	NoAm	Glycerol	0.00430598	1.31732e-06	0.751092	0.00196332
yHKB210	Seub	NoAm	Ethanol	0.00496911	4.94212e-07	0.677642	0.00517228
yHKB210	Seub	NoAm	Maltotriose	0.00452168	1.15039e-06	0.745516	0.00249188
yHKB210	Seub	NoAm	Maltose	0.0392528	7.3146e-05	1.20867	0.0275392
yHKB210	Seub	NoAm	Glucose	0.0602552	1.85576e-05	1.5422	0.00816928
yHKB210	Seub	NoAm	Raffinose	0.0155324	4.38287e-05	1.20682	0.0106764
yHKB210	Seub	NoAm	Galactose	0.0361298	0.000670329	1.15961	0.218919
CBS1513	Lager	Lager	Glycerol	0.00382521	8.88916e-08	0.335447	0.00245208
CBS1513	Lager	Lager	Ethanol	0.00370897	1.16531e-06	0.630061	0.0859169
CBS1513	Lager	Lager	Maltotriose	0.0223228	0.000186977	1.11828	0.0743845
CBS1513	Lager	Lager	Maltose	0.0247395	0.000257884	1.18001	0.154556
CBS1513	Lager	Lager	Glucose	0.0272319	1.1672e-05	1.26259	0.0212762
CBS1513	Lager	Lager	Raffinose	0.0100241	3.79793e-06	0.663597	0.0227827
CBS1513	Lager	Lager	Galactose	0.0217629	0.000115951	1.05305	0.232337
WY1338	Lager	Lager	Glycerol	0.0024362	6.77656e-07	0.281424	0.016606
WY1338	Lager	Lager	Ethanol	0.00358605	1.93013e-06	0.510463	0.0647684
WY1338	Lager	Lager	Maltotriose	0.0218636	8.29227e-05	1.26935	0.0649918
WY1338	Lager	Lager	Maltose	0.0207276	2.40841e-05	0.768505	0.0570704
WY1338	Lager	Lager	Glucose	0.0346178	9.34163e-05	1.20385	0.277296
WY1338	Lager	Lager	Raffinose	0.0201461	1.60572e-05	1.30589	0.0790195
WY1338	Lager	Lager	Galactose	0.0290551	8.15051e-05	1.04752	0.0576412
yHCT84	Seub	PB-1	Glycerol	0.00554939	6.80124e-06	0.803355	0.00438848
yHCT84	Seub	PB-1	Ethanol	0.00481156	1.01591e-06	0.694048	0.024963
yHCT84	Seub	PB-1	Maltotriose	0.00577267	8.70497e-06	0.743677	0.00301814
yHCT84	Seub	PB-1	Maltose	0.0483264	0.000127824	1.25952	0.0350234
yHCT84	Seub	PB-1	Glucose	0.0646176	3.14703e-07	1.44604	0.00615095
yHCT84	Seub	PB-1	Raffinose	0.0344694	0.000729214	2.10552	0.72757
yHCT84	Seub	PB-1	Galactose	0.0327894	0.000901377	0.774135	0.489077
yHAB82	Seub	PB-3	Glycerol	0.00700161	1.28666e-05	0.957212	0.0559231
yHAB82	Seub	PB-3	Ethanol	0.00633497	6.93127e-06	0.606217	0.00515204
yHAB82	Seub	PB-3	Maltotriose	0.00822779	1.13856e-05	1.02088	0.223603
yHAB82	Seub	PB-3	Maltose	0.0442027	0.000112915	1.24434	0.0876204
yHAB82	Seub	PB-3	Glucose	0.0580675	0.000233549	1.39581	0.0829909
yHAB82	Seub	PB-3	Raffinose	0.0145069	3.11929e-05	1.45046	0.0894639
yHAB82	Seub	PB-3	Galactose	0.037346	0.000618317	1.0972	0.145421
yHCT117	Seub	PB-2	Glycerol	0.00572336	4.7941e-06	0.699312	0.0334012
yHCT117	Seub	PB-2	Ethanol	0.00709366	5.76822e-06	0.638564	0.00442476
yHCT117	Seub	PB-2	Maltotriose	0.00517931	2.204e-06	0.583989	0.0488737
yHCT117	Seub	PB-2	Maltose	0.0430554	0.000184414	1.16208	0.108694
yHCT117	Seub	PB-2	Glucose	0.108186	0.00475566	1.5281	0.0514226
yHCT117	Seub	PB-2	Raffinose	0.0294165	0.000311088	1.27368	0.113672
yHCT117	Seub	PB-2	Galactose	0.0509521	0.000529953	1.02276	0.0236888
yHAB570	Seub	PB-1	Glycerol	0.00462992	3.09335e-08	0.738857	0.011304
yHAB570	Seub	PB-1	Ethanol	0.00923959	3.68537e-05	0.795277	0.0451398
yHAB570	Seub	PB-1	Maltotriose	0.00451417	1.18806e-07	0.72021	0.00220823
yHAB570	Seub	PB-1	Maltose	0.0470702	0.000181613	1.16716	0.117177
yHAB570	Seub	PB-1	Glucose	0.0541802	7.28464e-05	1.40069	0.0516952
yHAB570	Seub	PB-1	Raffinose	0.0181036	0.000204257	1.1298	0.159112
yHAB570	Seub	PB-1	Galactose	0.0398969	0.000695011	1.12249	0.147319
yHAB106	Seub	PB-1	Glycerol	0.00432466	1.32726e-06	0.848112	0.0160482
yHAB106	Seub	PB-1	Ethanol	0.0050891	1.02027e-06	0.707851	0.0147442
yHAB106	Seub	PB-1	Maltotriose	0.00461508	1.94247e-06	0.683733	0.000286287
yHAB106	Seub	PB-1	Maltose	0.0347823	0.000332191	1.15295	0.0324333
yHAB106	Seub	PB-1	Glucose	0.0608629	0.000140311	1.46654	0.0203377
yHAB106	Seub	PB-1	Raffinose	0.0123708	7.77486e-06	1.35938	0.213656
yHAB106	Seub	PB-1	Galactose	0.0297155	0.000155254	0.931794	0.0590257

## Sheet: TemperatureGrowth
strainID	Species	pop	Temperature	meanGrowth	varGrowth	meanSaturation	varSaturation
yHAB122	Seub	PB-3	0C	0.00230838	1.9225e-07	1.67901	0.0117042
yHAB122	Seub	PB-3	10C	0.0518114	3.98764e-06	1.81998	0.00474669
yHAB122	Seub	PB-3	4C	0.00529431	8.45362e-07	1.70963	0.141957
yHAB122	Seub	PB-3	20C	0.159244	0.000197355	1.59062	0.00366068
yHCT72	Seub	PA-2	0C	0.00223225	1.33575e-06	1.86246	0.180924
yHCT72	Seub	PA-2	10C	0.0556638	0.000850461	1.6355	0.0754621
yHCT72	Seub	PA-2	4C	0.0131775	3.75137e-05	1.57628	0.13553
yHCT72	Seub	PA-2	20C	0.132194	0.00286226	1.15081	0.0152322
yHCT64	Seub	PB-1	0C	0.00313276	2.41413e-07	1.88658	0.0145324
yHCT64	Seub	PB-1	10C	0.0410246	0.000574714	1.53763	0.116403
yHCT64	Seub	PB-1	4C	0.00699774	5.72686e-05	1.37213	0.132199
yHCT64	Seub	PB-1	20C	0.136759	0.000189768	1.3504	0.245449
yHCT58	Seub	PB-3	0C	0.0021151	1.29798e-08	1.74104	0.0304597
yHCT58	Seub	PB-3	10C	0.065489	0.00283617	1.74959	0.00179936
yHCT58	Seub	PB-3	4C	0.0134183	2.85983e-05	1.73082	0.072862
yHCT58	Seub	PB-3	20C	0.152988	0.00960713	1.33279	0.117089
yHCT102	Seub	PB-3	0C	0.00386419	2.20466e-06	1.99247	0.0446605
yHCT102	Seub	PB-3	10C	0.0555041	5.39471e-05	1.82944	0.000943781
yHCT102	Seub	PB-3	4C	0.0155209	8.18181e-05	1.73987	0.159377
yHCT102	Seub	PB-3	20C	0.127017	0.000217065	1.34434	0.1754
yHCT63	Seub	PB-1	0C	0.00218165	2.66829e-06	1.1553	0.30143
yHCT63	Seub	PB-1	10C	0.0539906	9.43588e-05	1.58843	0.0295068
yHCT63	Seub	PB-1	4C	0.00937849	2.31657e-05	1.56946	0.450756
yHCT63	Seub	PB-1	20C	0.18168	0.0125954	1.43717	0.032306
yHCT99	Seub	PA-2	0C	0.00260604	3.64519e-07	1.73276	0.130125
yHCT99	Seub	PA-2	10C	0.0425206	0.00067613	1.7155	0.00335218
yHCT99	Seub	PA-2	4C	0.00937716	1.09437e-05	1.7233	0.0904433
yHCT99	Seub	PA-2	20C	0.205012	0.0113317	1.53989	0.031138
yHCT59	Seub	PB-3	0C	0.000982895	2.46291e-07	0.777409	0.653094
yHCT59	Seub	PB-3	10C	0.0447553	1.75454e-05	1.74341	0.0396676
yHCT59	Seub	PB-3	4C	0.0138714	0.000124832	1.71853	0.0294691
yHCT59	Seub	PB-3	20C	0.141096	0.000791479	1.40224	0.173737
yHCT60	Seub	PB-3	0C	0.0027142	9.8429e-07	1.95773	0.0958148
yHCT60	Seub	PB-3	10C	0.0518931	0.000171858	1.72666	0.00605355
yHCT60	Seub	PB-3	4C	0.0121208	1.30997e-05	1.77259	0.0711192
yHCT60	Seub	PB-3	20C	0.146752	0.00263994	1.67804	0.00890114
yHCT116	Seub	PB-1	0C	0.00239235	1.03428e-06	1.79927	0.0541814
yHCT116	Seub	PB-1	10C	0.066731	0.00507584	1.75769	0.0596735
yHCT116	Seub	PB-1	4C	0.0131121	5.39976e-07	1.82326	0.0418829
yHCT116	Seub	PB-1	20C	0.16926	0.00252807	1.67605	0.00132411
yHAB571	Seub	PB-1	0C	0.00322006	2.05972e-06	1.83971	0.0496161
yHAB571	Seub	PB-1	10C	0.0656056	0.00358582	1.52804	0.107185
yHAB571	Seub	PB-1	4C	0.0131853	3.52915e-05	1.90253	0.00867645
yHAB571	Seub	PB-1	20C	0.145352	0.003793	1.4824	0.0373427
yHAB97	Seub	PB-1	0C	0.0031768	8.37992e-07	1.86031	0.0197956
yHAB97	Seub	PB-1	10C	0.0322585	3.50563e-05	1.64714	0.0150354
yHAB97	Seub	PB-1	4C	0.00864837	1.19419e-05	1.53625	0.0370594
yHAB97	Seub	PB-1	20C	0.170448	0.000908436	1.54036	0.0293411
yHAB81	Seub	PB-3	0C	0.002959	1.87021e-07	1.82325	0.00586901
yHAB81	Seub	PB-3	10C	0.0687522	0.00197121	1.80454	0.00784294
yHAB81	Seub	PB-3	4C	0.0161871	0.000221761	1.73963	0.093583
yHAB81	Seub	PB-3	20C	0.134228	0.000508923	1.69665	0.00790163
yHQL715	Seub	PA-2	0C	0.00329111	7.54337e-07	1.75095	0.0661941
yHQL715	Seub	PA-2	10C	0.0440413	0.000826869	1.69684	0.0310593
yHQL715	Seub	PA-2	4C	0.0286616	0.000188197	1.83704	0.0759396
yHQL715	Seub	PA-2	20C	0.095088	0.00166989	1.55053	0.000188685
yHQL726	Seub	PB-2	0C	0.00351534	4.87032e-07	1.92891	0.0203965
yHQL726	Seub	PB-2	10C	0.059909	0.00219282	1.71941	0.0462374
yHQL726	Seub	PB-2	4C	0.0169672	0.000136325	2.02643	0.0363317
yHQL726	Seub	PB-2	20C	0.233617	0.00782584	1.63607	0.0131003
yHAB55	Seub	PB-1	0C	0.00298199	5.01588e-08	1.94811	0.0356956
yHAB55	Seub	PB-1	10C	0.0354145	1.38201e-05	1.67972	0.124522
yHAB55	Seub	PB-1	4C	0.0101937	3.53905e-05	1.4636	0.0247004
yHAB55	Seub	PB-1	20C	0.277977	0.0821795	1.42507	0.134348
FM1203	Lager	Lager	0C	0.00279414	7.30385e-06	0.846629	1.19183
FM1203	Lager	Lager	10C	0.0472357	0.000405109	1.54395	0.00830223
FM1203	Lager	Lager	4C	0.0100726	3.70195e-06	1.78054	0.150904
FM1203	Lager	Lager	20C	0.100706	2.19482e-05	1.73369	0.174994
yHCT98	Seub	PB-1	0C	0.000745171	3.76677e-07	0.510746	0.0563764
yHCT98	Seub	PB-1	10C	0.0431267	0.000223709	1.3812	0.136715
yHCT98	Seub	PB-1	4C	0.00848805	2.01465e-05	1.2851	0.3553
yHCT98	Seub	PB-1	20C	0.101412	4.65553e-05	1.37254	0.153528
yHQL714	Seub	PA-2	0C	0.0025634	1.1372e-06	1.80186	0.0377242
yHQL714	Seub	PA-2	10C	0.0763122	0.00453302	1.92859	0.00377034
yHQL714	Seub	PA-2	4C	0.0179137	0.000196562	1.82955	0.0269924
yHQL714	Seub	PA-2	20C	0.124721	0.000920793	1.43994	0.0898003
yHAB86	Seub	PB-3	0C	0.00399442	5.79718e-06	1.76911	0.0299291
yHAB86	Seub	PB-3	10C	0.068172	0.00222848	1.73359	0.0136464
yHAB86	Seub	PB-3	4C	0.0113159	5.70941e-06	1.65819	0.0437336
yHAB86	Seub	PB-3	20C	0.127446	0.00736328	1.56804	0.00576779
yHAB112	Seub	PB-3	0C	0.00530038	5.37294e-06	1.90148	0.0396867
yHAB112	Seub	PB-3	10C	0.0670842	0.00113261	1.88357	0.0287711
yHAB112	Seub	PB-3	4C	0.0342449	0.000869408	1.72396	0.0216646
yHAB112	Seub	PB-3	20C	0.198636	0.0183207	1.64047	0.00679305
yHDPN422	Seub	NoAm	0C	0.00461899	4.25554e-07	2.10333	0.0319171
yHDPN422	Seub	NoAm	10C	0.0191695	0.000181403	1.30653	0.215476
yHDPN422	Seub	NoAm	4C	0.0109483	5.20706e-05	1.74145	0.0226687
yHDPN422	Seub	NoAm	20C	0.137194	0.000775279	1.37057	0.195684
yHAB74	Seub	PB-2	0C	0.00294776	5.61517e-08	1.82053	0.0623932
yHAB74	Seub	PB-2	10C	0.0602831	0.0011463	1.67456	0.0301319
yHAB74	Seub	PB-2	4C	0.0141233	6.14526e-05	1.7999	0.0125657
yHAB74	Seub	PB-2	20C	0.179243	0.00219776	1.52298	0.0930772
yHAB107	Seub	PB-1	0C	0.00127572	1.06111e-06	1.30978	0.351474
yHAB107	Seub	PB-1	10C	0.0198459	1.15468e-05	1.61885	0.128022
yHAB107	Seub	PB-1	4C	0.011831	0.000138534	1.56012	0.0302684
yHAB107	Seub	PB-1	20C	0.195161	0.00430032	1.61072	0.000805464
yHQL744	Seub	PB-2	0C	0.00285341	5.97169e-07	1.97583	0.00737018
yHQL744	Seub	PB-2	10C	0.0327534	0.000173056	1.69645	0.051054
yHQL744	Seub	PB-2	4C	0.00995915	1.94178e-05	1.88451	0.010656
yHQL744	Seub	PB-2	20C	0.137922	0.00108791	1.40859	0.120521
yHAB119	Seub	PA-2	0C	0.00465568	2.83412e-05	1.67935	0.508135
yHAB119	Seub	PA-2	10C	0.0418785	3.30307e-05	1.70881	0.0777612
yHAB119	Seub	PA-2	4C	0.00878756	2.22479e-05	1.69128	0.133245
yHAB119	Seub	PA-2	20C	0.138465	0.00840003	1.70413	0.00957957
yHAB101	Seub	PA-2	0C	0.00231637	1.68352e-07	1.84715	0.0351096
yHAB101	Seub	PA-2	10C	0.0373469	0.000106691	1.87577	0.0116799
yHAB101	Seub	PA-2	4C	0.00774035	1.20924e-05	1.45251	0.152351
yHAB101	Seub	PA-2	20C	0.0703832	0.00315702	1.5681	0.0163176
WLP940	Lager	Lager	0C	0	0	0	0
WLP940	Lager	Lager	10C	0.0336593	0.00122441	1.60067	0.241702
WLP940	Lager	Lager	4C	0.00272176	1.12964e-05	0.885758	0.60745
WLP940	Lager	Lager	20C	0.201108	0.000429828	1.58572	0.00385028
yHCT120	Seub	PB-1	0C	0.0032724	1.21448e-06	1.84552	0.038389
yHCT120	Seub	PB-1	10C	0.0139924	4.14505e-05	1.61648	0.00196639
yHCT120	Seub	PB-1	4C	0.00771615	1.72444e-05	1.47544	0.0461175
yHCT120	Seub	PB-1	20C	0.157985	0.00945087	1.57069	0.0106887
yHKB201	Seub	NoAm	0C	0.00798236	4.6479e-05	2.0004	0.00139043
yHKB201	Seub	NoAm	10C	0.0422427	0.0011691	1.58676	0.10723
yHKB201	Seub	NoAm	4C	0.0113363	3.79401e-05	1.94768	0.0240014
yHKB201	Seub	NoAm	20C	0.199209	0.020121	1.60591	0.00527145
yHAB575	Seub	PB-1	0C	0.00329372	2.92414e-06	1.61291	0.098539
yHAB575	Seub	PB-1	10C	0.048608	0.00059955	1.8047	0.000557291
yHAB575	Seub	PB-1	4C	0.00942111	1.53792e-05	1.81418	0.0449037
yHAB575	Seub	PB-1	20C	0.22127	0.0124899	1.64821	0.00145624
yHAB96	Seub	PB-1	0C	0.0040562	7.99792e-06	1.7981	0.0101831
yHAB96	Seub	PB-1	10C	0.037867	0.000613668	1.834	0.0365836
yHAB96	Seub	PB-1	4C	0.00790134	1.60904e-05	1.50429	0.293264
yHAB96	Seub	PB-1	20C	0.12971	0.000777386	1.6591	0.0266057
yHCT56	Seub	PB-3	0C	0.00311458	1.58029e-06	1.8683	0.0371776
yHCT56	Seub	PB-3	10C	0.0461725	0.00129528	1.71126	0.0377109
yHCT56	Seub	PB-3	4C	0.0148916	4.02573e-06	1.92586	0.0131371
yHCT56	Seub	PB-3	20C	0.14486	0.00108005	1.54698	0.101152
yHQL732	Seub	PB-2	0C	0.00326291	4.74278e-07	2.04879	0.0160462
yHQL732	Seub	PB-2	10C	0.0480331	0.000394868	1.80894	0.008757
yHQL732	Seub	PB-2	4C	0.0112129	3.0207e-05	1.69063	0.017589
yHQL732	Seub	PB-2	20C	0.128224	0.00545667	1.55485	0.00150966
yHKS210	Seub	NoAm	0C	0.00326884	2.70133e-07	1.91652	0.0880052
yHKS210	Seub	NoAm	10C	0.0764749	0.00522794	1.73722	3.76339e-05
yHKS210	Seub	NoAm	4C	0.0097409	5.22103e-05	1.67997	0.00926207
yHKS210	Seub	NoAm	20C	0.0968016	0.00306669	1.64841	0.0268398
yHKS694	Seub	NoAm	0C	0.00272233	1.15646e-06	2.34606	0.10193
yHKS694	Seub	NoAm	10C	0.0282113	3.74401e-06	1.58345	0.0103631
yHKS694	Seub	NoAm	4C	0.0104248	3.52524e-05	1.63945	0.0169073
yHKS694	Seub	NoAm	20C	0.0867184	0.00272379	1.57011	0.00303402
yHCT100	Seub	PB-2	0C	0.00399021	1.75525e-06	1.73974	0.0353843
yHCT100	Seub	PB-2	10C	0.0492018	5.62662e-05	1.72123	0.010816
yHCT100	Seub	PB-2	4C	0.0272794	0.000714618	1.7264	0.00579079
yHCT100	Seub	PB-2	20C	0.168053	0.000494895	1.66275	0.00496371
WY1338	Lager	Lager	0C	0	0	0	0
WY1338	Lager	Lager	10C	0.010307	0.000156577	0.93965	0.198512
WY1338	Lager	Lager	4C	0.000583457	9.57089e-07	0.0450798	0.00152421
WY1338	Lager	Lager	20C	0.0789073	0.000341862	1.39675	0.0372677
yHKS212	Seub	NoAm	0C	0.00311199	8.40062e-07	2.04797	0.0767364
yHKS212	Seub	NoAm	10C	0.0638543	0.00101136	1.83626	0.00298474
yHKS212	Seub	NoAm	4C	0.0198876	8.47372e-05	1.88379	0.00737061
yHKS212	Seub	NoAm	20C	0.123191	0.0049635	1.56303	0.00221427
yHCT88	Seub	PB-2	0C	0.00387755	7.62896e-07	1.9619	0.018736
yHCT88	Seub	PB-2	10C	0.0461195	0.00110401	1.61623	0.0164002
yHCT88	Seub	PB-2	4C	0.0128738	2.80378e-05	1.78795	0.0134511
yHCT88	Seub	PB-2	20C	0.185685	0.00554834	1.60749	0.0128958
yHAB85	Seub	PB-3	0C	0.00277491	1.49469e-07	2.04671	0.0308697
yHAB85	Seub	PB-3	10C	0.0336283	0.000582123	1.70975	0.0911328
yHAB85	Seub	PB-3	4C	0.01784	5.20708e-05	1.83353	0.0643309
yHAB85	Seub	PB-3	20C	0.162209	0.00190615	1.75118	0.00503951
yHAB92	Seub	PB-3	0C	0.00471099	4.68957e-06	1.94782	0.017465
yHAB92	Seub	PB-3	10C	0.044137	0.000750252	1.70108	0.0166055
yHAB92	Seub	PB-3	4C	0.0274089	0.000402455	1.87767	0.0196942
yHAB92	Seub	PB-3	20C	0.172938	0.00535655	1.66099	0.00366335
yHCT70	Seub	PB-2	0C	0.00314844	6.31168e-07	1.89867	0.0151705
yHCT70	Seub	PB-2	10C	0.0323924	0.000176006	1.83128	0.0114559
yHCT70	Seub	PB-2	4C	0.0108188	3.08662e-05	1.92271	0.0228946
yHCT70	Seub	PB-2	20C	0.122349	0.00150444	1.68111	0.00604347
yHAB59	Seub	PB-1	0C	0.00287641	9.96316e-07	2.24844	0.00347736
yHAB59	Seub	PB-1	10C	0.0322429	0.000631182	1.64238	0.0373017
yHAB59	Seub	PB-1	4C	0.00590177	2.19554e-05	1.39939	0.254136
yHAB59	Seub	PB-1	20C	0.106412	0.00372718	1.54644	0.00980068
yHAB73	Seub	PA-1	0C	0.00350368	2.22382e-06	1.93577	0.0249404
yHAB73	Seub	PA-1	10C	0.099948	0.0110875	1.77562	0.00168029
yHAB73	Seub	PA-1	4C	0.00882094	2.96878e-05	1.62343	0.16937
yHAB73	Seub	PA-1	20C	0.194965	0.00534408	1.6567	0.00424308
yHKS576	Seub	NoAm	0C	0.00430997	1.32438e-07	2.09912	0.01132
yHKS576	Seub	NoAm	10C	0.0259642	0.000570521	1.33725	0.266946
yHKS576	Seub	NoAm	4C	0.0113058	3.45058e-05	1.8758	0.00542501
yHKS576	Seub	NoAm	20C	0.115939	0.00299563	1.57958	0.00421005
yHAB75	Seub	PB-1	0C	0.00368134	3.22474e-06	1.74249	0.0325525
yHAB75	Seub	PB-1	10C	0.0303139	0.00119195	1.21575	0.171144
yHAB75	Seub	PB-1	4C	0.00901136	3.30694e-05	1.69539	0.21347
yHAB75	Seub	PB-1	20C	0.105115	0.0026581	1.58193	0.00934795
yHAB102	Seub	PA-2	0C	0.00330888	2.24746e-06	1.80798	0.00256069
yHAB102	Seub	PA-2	10C	0.0300746	7.85165e-05	1.75755	0.00322296
yHAB102	Seub	PA-2	4C	0.00797175	8.299e-06	1.44303	0.0394953
yHAB102	Seub	PA-2	20C	0.151341	0.000897989	1.62682	0.000335353
yHAB109	Seub	PB-1	0C	0.00283988	3.93727e-07	1.87718	0.00405174
yHAB109	Seub	PB-1	10C	0.0443209	0.00107793	1.77021	0.00839052
yHAB109	Seub	PB-1	4C	0.0101058	3.67454e-05	1.53121	0.0356596
yHAB109	Seub	PB-1	20C	0.155414	0.00316848	1.6333	0.00365534
yHAB111	Seub	PB-2	0C	0.00347517	1.87011e-06	1.85094	0.0511332
yHAB111	Seub	PB-2	10C	0.03261	0.000670675	1.5007	0.0144582
yHAB111	Seub	PB-2	4C	0.0129331	2.75833e-06	1.72739	0.0358614
yHAB111	Seub	PB-2	20C	0.110405	0.0025086	1.60652	0.0148489
yHKB251	Seub	NoAm	0C	0.00326858	6.26643e-07	2.06632	0.0192256
yHKB251	Seub	NoAm	10C	0.0359589	0.00100089	1.58084	0.150567
yHKB251	Seub	NoAm	4C	0.0174644	0.000127974	1.74498	0.0418809
yHKB251	Seub	NoAm	20C	0.17264	0.00529226	1.42245	0.0853163
WLP862	Lager	Lager	0C	0	0	0	0
WLP862	Lager	Lager	10C	0.021911	5.30241e-05	1.63476	0.0349117
WLP862	Lager	Lager	4C	0	0	0	0
WLP862	Lager	Lager	20C	0.0994524	0.000474103	1.65417	0.00348786
WLP051	Lager	Lager	0C	0	0	0	0
WLP051	Lager	Lager	10C	0.020868	1.62702e-05	1.64732	0.124343
WLP051	Lager	Lager	4C	0.000852269	4.49933e-07	0.283238	0.0715176
WLP051	Lager	Lager	20C	0.131026	0.00126523	1.53606	0.0158502
yHCT108	Seub	PB-1	0C	0.00362486	7.63049e-07	1.95563	0.00512652
yHCT108	Seub	PB-1	10C	0.0205456	0.000380984	1.56579	0.25844
yHCT108	Seub	PB-1	4C	0.0135453	9.10808e-05	1.86373	0.0496351
yHCT108	Seub	PB-1	20C	0.0844261	0.00110109	1.61762	0.0123013
yHCT55	Seub	PB-3	0C	0.00319835	1.12811e-06	1.90784	0.115801
yHCT55	Seub	PB-3	10C	0.0253992	0.000888504	1.56143	0.146234
yHCT55	Seub	PB-3	4C	0.0122079	7.84355e-05	1.58073	0.00763135
yHCT55	Seub	PB-3	20C	0.0849	0.00219865	1.58164	0.000128234
yHAB572	Seub	PB-1	0C	0.00505148	3.77013e-06	2.01466	0.014104
yHAB572	Seub	PB-1	10C	0.0441389	0.00081869	1.75372	0.00282722
yHAB572	Seub	PB-1	4C	0.0106268	0.000155182	1.58577	0.0563811
yHAB572	Seub	PB-1	20C	0.18816	0.00603249	1.5991	0.0102914
yHQL705	Seub	PA-2	0C	0.00618759	1.10561e-05	2.00496	0.0577066
yHQL705	Seub	PA-2	10C	0.0688119	0.000763161	1.89709	0.00379809
yHQL705	Seub	PA-2	4C	0.0131173	1.30413e-05	1.85245	0.0225804
yHQL705	Seub	PA-2	20C	0.106497	0.0002355	1.48311	0.0973315
yHAB61	Seub	PB-1	0C	0.00395003	2.56217e-06	1.88228	0.0288339
yHAB61	Seub	PB-1	10C	0.0326557	0.000363267	1.68661	0.024406
yHAB61	Seub	PB-1	4C	0.0104641	3.7896e-05	1.86996	0.0590171
yHAB61	Seub	PB-1	20C	0.220529	0.000848577	1.64123	0.000192556
yHCT75	Seub	PB-1	0C	0.0082685	6.18539e-05	1.84908	0.0107063
yHCT75	Seub	PB-1	10C	0.0329768	5.45446e-05	1.67792	0.160867
yHCT75	Seub	PB-1	4C	0.00887447	3.82429e-05	1.67971	0.20605
yHCT75	Seub	PB-1	20C	0.13622	0.00151287	1.64952	0.0240896
yHCT49	Seub	PB-1	0C	0.00248244	6.81674e-07	1.95022	0.0419264
yHCT49	Seub	PB-1	10C	0.0428298	6.49577e-05	1.75012	0.00759514
yHCT49	Seub	PB-1	4C	0.0103221	4.08256e-05	1.42028	0.0536658
yHCT49	Seub	PB-1	20C	0.118937	0.00463613	1.47843	0.118699
yHQL743	Seub	PB-2	0C	0.00298119	3.49484e-07	1.89489	0.0145722
yHQL743	Seub	PB-2	10C	0.0521008	6.12674e-05	1.80204	0.00248068
yHQL743	Seub	PB-2	4C	0.0133893	4.16299e-06	1.77987	0.0423679
yHQL743	Seub	PB-2	20C	0.15221	0.000476069	1.64864	0.00477162
yHAB576	Seub	PB-1	0C	0.00296569	2.88212e-06	1.82201	0.037622
yHAB576	Seub	PB-1	10C	0.0626153	0.00045007	1.81984	0.0026499
yHAB576	Seub	PB-1	4C	0.0163867	0.00012159	1.8578	0.00337434
yHAB576	Seub	PB-1	20C	0.106108	0.00278706	1.39485	0.0418634
yHAB108	Seub	PB-1	0C	0.00230616	7.42542e-08	1.78918	0.075093
yHAB108	Seub	PB-1	10C	0.0221818	0.000336597	1.5639	0.0640618
yHAB108	Seub	PB-1	4C	0.0165662	9.45662e-06	1.81197	0.0640328
yHAB108	Seub	PB-1	20C	0.171506	0.000257793	1.47314	0.113189
yHAB99	Seub	PB-1	0C	0.00302759	2.52292e-06	1.8189	0.277141
yHAB99	Seub	PB-1	10C	0.039182	0.000993402	1.48467	0.188357
yHAB99	Seub	PB-1	4C	0.0177406	8.76296e-06	1.77724	0.060039
yHAB99	Seub	PB-1	20C	0.145777	0.00242476	1.62281	0.00904667
yHAB68	Seub	PB-1	0C	0.00923871	5.08566e-05	1.99178	0.023213
yHAB68	Seub	PB-1	10C	0.0594981	0.000555561	1.74565	0.00198149
yHAB68	Seub	PB-1	4C	0.0136093	3.31985e-06	1.62889	0.0217885
yHAB68	Seub	PB-1	20C	0.236522	0.00846715	1.64367	0.0155447
yHKB268	Seub	NoAm	0C	0.00549271	6.10115e-06	2.14024	0.000822411
yHKB268	Seub	NoAm	10C	0.0377006	0.000962795	1.50548	0.360406
yHKB268	Seub	NoAm	4C	0.0167877	1.21172e-05	1.84749	0.0113577
yHKB268	Seub	NoAm	20C	0.17147	0.00897874	1.58778	0.00611714
WY2007	Lager	Lager	0C	0	0	0	0
WY2007	Lager	Lager	10C	0.0283483	0.000702115	1.30164	0.518649
WY2007	Lager	Lager	4C	0.00204206	3.44941e-06	1.0584	2.32444
WY2007	Lager	Lager	20C	0.0726928	0.00107788	1.3737	0.048796
yHAB94	Seub	PA-2	0C	0.00302048	1.39298e-06	1.95143	0.0510949
yHAB94	Seub	PA-2	10C	0.0409589	9.64967e-06	1.76013	0.00631426
yHAB94	Seub	PA-2	4C	0.013299	1.64465e-05	1.55563	0.124657
yHAB94	Seub	PA-2	20C	0.131424	0.00162789	1.5609	0.00193446
yHAB115	Seub	PB-3	0C	0.00341713	4.19089e-07	1.95196	0.00782232
yHAB115	Seub	PB-3	10C	0.0401406	2.85201e-05	1.67152	0.0180556
yHAB115	Seub	PB-3	4C	0.0182557	6.66664e-05	1.91877	0.00910095
yHAB115	Seub	PB-3	20C	0.137532	0.0025204	1.6965	0.00315846
yHAB89	Seub	PB-1	0C	0.00346961	3.40936e-06	1.85093	0.213163
yHAB89	Seub	PB-1	10C	0.054541	0.000599227	1.69308	0.004798
yHAB89	Seub	PB-1	4C	0.0183967	6.57526e-05	1.93748	0.030969
yHAB89	Seub	PB-1	20C	0.16464	0.00230995	1.46788	0.0860292
yHAB505	Seub	PB-1	0C	0.00331591	9.60806e-07	1.9426	0.0207785
yHAB505	Seub	PB-1	10C	0.040093	2.86796e-05	1.72153	0.0148634
yHAB505	Seub	PB-1	4C	0.0161034	2.5778e-06	1.87715	0.019279
yHAB505	Seub	PB-1	20C	0.185	0.00140139	1.27958	0.138179
yHCT89	Seub	PB-2	0C	0.00725243	3.01618e-05	1.81875	0.063329
yHCT89	Seub	PB-2	10C	0.0339212	0.000423977	1.65882	0.0602553
yHCT89	Seub	PB-2	4C	0.0199725	3.21292e-05	1.81292	0.058303
yHCT89	Seub	PB-2	20C	0.20517	0.000917199	1.63779	0.00928215
yHQL740	Seub	PA-2	0C	0.00191255	6.15622e-07	1.58258	0.18961
yHQL740	Seub	PA-2	10C	0.0378131	0.000783336	1.78109	0.033875
yHQL740	Seub	PA-2	4C	0.0195153	5.87718e-05	1.85302	0.0774137
yHQL740	Seub	PA-2	20C	0.167323	0.000458629	1.5468	0.00295919
yHCT91	Seub	PB-2	0C	0.00452753	3.56313e-06	1.65295	0.0285466
yHCT91	Seub	PB-2	10C	0.0350407	7.17941e-05	1.79229	0.0196941
yHCT91	Seub	PB-2	4C	0.0160031	0.000164183	1.77926	0.0622005
yHCT91	Seub	PB-2	20C	0.184674	0.00165944	1.6295	0.00313263
yHRVM107	Seub	Holarctic	0C	0.000488467	2.71759e-07	0.445174	0.297372
yHRVM107	Seub	Holarctic	10C	0.0252864	0.000103554	1.72902	0.00981185
yHRVM107	Seub	Holarctic	4C	0.0100845	1.20917e-05	1.79026	0.074579
yHRVM107	Seub	Holarctic	20C	0.0995354	0.000785899	1.61325	0.00888086
yHRVM108	Seub	Holarctic	0C	0.000297152	5.11216e-08	0.323512	0.00948622
yHRVM108	Seub	Holarctic	10C	0.0361697	0.000118024	1.82286	0.00450831
yHRVM108	Seub	Holarctic	4C	0.00848114	1.29767e-05	1.92017	0.0836182
yHRVM108	Seub	Holarctic	20C	0.10671	0.000546836	1.58449	0.0128677
yHCT103	Seub	PA-1	0C	0.0024241	1.29807e-06	1.80953	0.0510488
yHCT103	Seub	PA-1	10C	0.0448787	0.0018398	1.8173	0.0825385
yHCT103	Seub	PA-1	4C	0.0149151	3.15614e-05	1.81072	0.0383311
yHCT103	Seub	PA-1	20C	0.198081	6.448e-05	1.73318	0.0018284
yHCT47	Seub	PB-1	0C	0.00259207	1.11415e-06	1.70585	0.194604
yHCT47	Seub	PB-1	10C	0.0457772	0.000205932	1.79952	0.000670209
yHCT47	Seub	PB-1	4C	0.00721426	1.80728e-05	1.7411	0.202187
yHCT47	Seub	PB-1	20C	0.118369	0.00066796	1.39215	0.281998
yHCT106	Seub	PB-1	0C	0.00284632	7.49609e-07	1.81945	0.0342097
yHCT106	Seub	PB-1	10C	0.0726145	0.00222527	1.80655	0.000811311
yHCT106	Seub	PB-1	4C	0.0200086	7.5904e-05	1.8459	0.0504418
yHCT106	Seub	PB-1	20C	0.142827	0.00221289	1.65384	0.000863065
yHAB120	Seub	PB-3	0C	0.00321761	1.1997e-07	1.93253	0.00716393
yHAB120	Seub	PB-3	10C	0.0560422	0.000974639	1.86523	0.0139667
yHAB120	Seub	PB-3	4C	0.0211718	6.79077e-05	1.88282	0.0682052
yHAB120	Seub	PB-3	20C	0.115046	0.00527476	1.67157	0.0225937
yHQL729	Seub	PA-2	0C	0.00614795	4.01988e-05	1.87593	0.0330169
yHQL729	Seub	PA-2	10C	0.0338536	0.000206314	1.74457	0.0120778
yHQL729	Seub	PA-2	4C	0.0213992	0.000280469	1.92668	0.019113
yHQL729	Seub	PA-2	20C	0.159922	0.0129274	1.65047	0.0232277
yHAB121	Seub	PB-1	0C	0.00356907	3.86604e-07	1.93137	0.0451363
yHAB121	Seub	PB-1	10C	0.0413479	0.000106931	1.69671	0.0240489
yHAB121	Seub	PB-1	4C	0.0104641	3.56384e-05	1.64728	0.224512
yHAB121	Seub	PB-1	20C	0.189112	0.00999097	1.57548	0.045635
yHKB35	Seub	PB-1	0C	0.00266207	3.12064e-07	2.00489	0.0190634
yHKB35	Seub	PB-1	10C	0.0386109	3.95048e-05	1.88725	0.0394075
yHKB35	Seub	PB-1	4C	0.0144379	3.01604e-05	1.73632	0.097485
yHKB35	Seub	PB-1	20C	0.120187	0.0075806	1.68939	0.0226892
WY2124	Lager	Lager	0C	0.00198341	1.83054e-06	0.514227	0.213943
WY2124	Lager	Lager	10C	0.0184685	8.29694e-05	1.44321	0.184036
WY2124	Lager	Lager	4C	0.00451229	2.29074e-05	1.48783	1.61194
WY2124	Lager	Lager	20C	0.180636	0.00721955	1.61969	0.0343591
yHAB569	Seub	PA-1	0C	0.00103509	4.17798e-07	1.2946	0.365406
yHAB569	Seub	PA-1	10C	0.0314648	0.000853484	1.74388	0.0539591
yHAB569	Seub	PA-1	4C	0.01298	3.73701e-06	1.73126	0.100414
yHAB569	Seub	PA-1	20C	0.138159	0.000211011	1.36599	0.146938
yHCT50	Seub	PB-1	0C	0.00342469	7.35347e-07	1.98022	0.00217394
yHCT50	Seub	PB-1	10C	0.017324	0.000297814	1.31625	0.231234
yHCT50	Seub	PB-1	4C	0.0104964	1.98477e-06	1.62907	0.129979
yHCT50	Seub	PB-1	20C	0.117681	0.00223875	1.40919	0.0509054
WLP840	Lager	Lager	0C	0.000550264	3.27009e-07	0.0993563	0.00930958
WLP840	Lager	Lager	10C	0.0281348	1.81865e-05	1.80786	0.0433475
WLP840	Lager	Lager	4C	0.00116415	3.40621e-06	0.921719	2.19104
WLP840	Lager	Lager	20C	0.105565	0.000265847	1.67123	0.0517206
yHAB80	Seub	PB-3	0C	0.00236369	1.63662e-06	1.55229	0.0732266
yHAB80	Seub	PB-3	10C	0.0418874	0.000125062	1.77926	0.00480123
yHAB80	Seub	PB-3	4C	0.0113562	3.61355e-07	1.64082	0.00535528
yHAB80	Seub	PB-3	20C	0.152851	0.000305018	1.37109	0.123733
yHAB93	Seub	PB-1	0C	0.00534457	1.14351e-05	2.01343	0.00453516
yHAB93	Seub	PB-1	10C	0.0460083	0.000322228	1.79392	0.00389344
yHAB93	Seub	PB-1	4C	0.0164395	3.67925e-05	1.70436	0.0471805
yHAB93	Seub	PB-1	20C	0.133681	0.00222046	1.47893	0.0165866
yHAB103	Seub	PA-2	0C	0.00278772	2.33086e-07	1.93303	0.0132254
yHAB103	Seub	PA-2	10C	0.0490329	0.000346149	1.83013	0.0359015
yHAB103	Seub	PA-2	4C	0.0125618	2.3619e-05	1.7564	0.0252644
yHAB103	Seub	PA-2	20C	0.150037	0.00130772	1.41849	0.17274
yHCT119	Seub	PB-2	0C	0.00547055	3.49417e-06	1.80638	0.0656824
yHCT119	Seub	PB-2	10C	0.0428173	0.000102574	1.84828	0.032066
yHCT119	Seub	PB-2	4C	0.0192748	4.88085e-05	1.86944	0.0493984
yHCT119	Seub	PB-2	20C	0.212175	0.00404144	1.63848	0.00340326
yHAB113	Seub	PB-3	0C	0.00331312	2.3667e-06	1.67938	0.149457
yHAB113	Seub	PB-3	10C	0.0459507	0.000331676	1.76965	0.0322093
yHAB113	Seub	PB-3	4C	0.0101601	1.33958e-05	1.76834	0.119637
yHAB113	Seub	PB-3	20C	0.132745	0.00144535	1.63722	0.00569213
yHAB116	Seub	PB-1	0C	0.00539951	1.68337e-05	2.0965	0.0279812
yHAB116	Seub	PB-1	10C	0.0369871	0.00029894	1.57515	0.0152169
yHAB116	Seub	PB-1	4C	0.0151622	3.00682e-05	1.85911	0.0310931
yHAB116	Seub	PB-1	20C	0.0998366	0.00943681	1.50813	0.0865607
yHCT105	Seub	PB-3	0C	0.00346697	1.38015e-06	1.88248	0.0206113
yHCT105	Seub	PB-3	10C	0.0331436	0.000622686	1.71737	0.0395555
yHCT105	Seub	PB-3	4C	0.0182824	2.89927e-05	1.83307	0.0621633
yHCT105	Seub	PB-3	20C	0.138546	0.0063907	1.6823	0.0203427
yHQL751	Seub	PA-2	0C	0.00313259	3.02792e-06	1.42841	0.973784
yHQL751	Seub	PA-2	10C	0.0371639	7.90734e-05	1.86758	0.00782823
yHQL751	Seub	PA-2	4C	0.0128622	7.82869e-05	1.64952	0.242235
yHQL751	Seub	PA-2	20C	0.140158	0.00195245	1.69264	0.00503815
yHCT96	Seub	PA-1	0C	0.0010249	1.62379e-06	0.41025	0.281672
yHCT96	Seub	PA-1	10C	0.0432992	0.000243945	1.57764	0.0254591
yHCT96	Seub	PA-1	4C	0.00624613	3.08266e-06	1.02977	0.232783
yHCT96	Seub	PA-1	20C	0.0614087	0.00249212	1.43006	0.30263
yHCT69	Seub	PB-1	0C	0.00362197	1.6415e-06	1.9322	0.0461191
yHCT69	Seub	PB-1	10C	0.0602079	0.00118822	1.6963	0.0353648
yHCT69	Seub	PB-1	4C	0.0138922	3.98969e-06	1.81583	0.0533764
yHCT69	Seub	PB-1	20C	0.140749	5.93235e-05	1.35551	0.309255
yHAB65	Seub	PB-1	0C	0.0035634	2.03961e-06	2.0004	0.0501728
yHAB65	Seub	PB-1	10C	0.0437884	0.000441916	1.72661	0.0599241
yHAB65	Seub	PB-1	4C	0.0095963	5.46056e-05	1.44369	0.228631
yHAB65	Seub	PB-1	20C	0.14449	0.000677224	1.29491	0.150614
yHAB125	Seub	PB-2	0C	0.00477968	3.13177e-06	1.80599	0.000695569
yHAB125	Seub	PB-2	10C	0.0501423	0.000306833	1.85017	0.0211541
yHAB125	Seub	PB-2	4C	0.0133025	1.32998e-05	1.7637	0.108673
yHAB125	Seub	PB-2	20C	0.0882406	0.00633528	1.71382	0.0657644
yHAB57	Seub	PB-1	0C	0.0037053	3.0353e-07	2.05874	0.00313918
yHAB57	Seub	PB-1	10C	0.0334415	3.12822e-05	1.89022	0.0274771
yHAB57	Seub	PB-1	4C	0.00943625	2.51811e-05	1.73989	0.38105
yHAB57	Seub	PB-1	20C	0.131584	0.00108325	1.20954	0.14415
yHAB90	Seub	PB-1	0C	0.00165366	8.69558e-07	1.15652	0.775223
yHAB90	Seub	PB-1	10C	0.0389168	6.48692e-06	1.79472	0.0178487
yHAB90	Seub	PB-1	4C	0.00983299	4.33992e-05	1.6687	0.160901
yHAB90	Seub	PB-1	20C	0.119325	0.00674476	1.30483	0.104766
WLP920	Lager	Lager	0C	0	0	0	0
WLP920	Lager	Lager	10C	0.0201312	0.000160621	1.50151	0.365638
WLP920	Lager	Lager	4C	0	0	0	0
WLP920	Lager	Lager	20C	0.115298	0.000477787	1.34512	0.14596
yHCT87	Seub	PB-1	0C	0.00345279	1.57035e-06	2.03904	0.00461382
yHCT87	Seub	PB-1	10C	0.0365215	6.02401e-06	1.91204	0.0027173
yHCT87	Seub	PB-1	4C	0.0188982	3.98189e-05	1.89934	0.00374815
yHCT87	Seub	PB-1	20C	0.0945328	4.13198e-07	1.56967	0.0981328
yHCT94	Seub	PB-1	0C	0.0027433	3.90023e-07	1.97661	0.0227805
yHCT94	Seub	PB-1	10C	0.0480985	0.000323602	1.74584	0.0149359
yHCT94	Seub	PB-1	4C	0.00995768	3.99054e-05	1.45038	0.130205
yHCT94	Seub	PB-1	20C	0.108932	0.000779226	1.52805	0.00363628
yHCT71	Seub	PB-2	0C	0.00403594	1.41426e-05	1.79596	0.0326093
yHCT71	Seub	PB-2	10C	0.0753595	0.00453255	1.74304	0.0710619
yHCT71	Seub	PB-2	4C	0.00882659	1.08446e-05	1.73231	0.122782
yHCT71	Seub	PB-2	20C	0.148637	0.00130113	1.62088	0.0424814
yHAB79	Seub	PA-2	0C	0.00361081	6.46701e-07	2.05913	8.14511e-05
yHAB79	Seub	PA-2	10C	0.0554842	0.00169134	1.89196	0.0076974
yHAB79	Seub	PA-2	4C	0.0192241	2.86663e-05	1.76875	0.0705861
yHAB79	Seub	PA-2	20C	0.146248	0.00230362	1.74323	0.0020928
yHAB578	Seub	SoAm	0C	0.00280948	1.61536e-07	2.02236	0.0340404
yHAB578	Seub	SoAm	10C	0.0317287	4.75995e-05	1.69706	0.0673966
yHAB578	Seub	SoAm	4C	0.00602515	2.62371e-05	1.2865	0.301013
yHAB578	Seub	SoAm	20C	0.123125	0.000863786	1.41474	0.0326049
yHCT53	Seub	PB-1	0C	0.00382138	5.02433e-07	1.89485	0.0173945
yHCT53	Seub	PB-1	10C	0.0435939	5.08112e-05	1.85777	0.0211821
yHCT53	Seub	PB-1	4C	0.0101884	1.51551e-05	1.63047	0.143804
yHCT53	Seub	PB-1	20C	0.134896	0.00105208	1.65137	0.0164205
yHDD49	Lager	Lager	0C	0.000251282	9.02156e-08	0.120171	0.0109179
yHDD49	Lager	Lager	10C	0.0164957	9.9212e-05	1.5754	0.29601
yHDD49	Lager	Lager	4C	0.000873762	5.89779e-07	0.497109	0.457612
yHDD49	Lager	Lager	20C	0.0879311	0.00131146	1.4636	0.0151146
yHAB117	Seub	PB-1	0C	0.00194581	1.89021e-06	1.15292	0.676197
yHAB117	Seub	PB-1	10C	0.0313609	0.00062617	1.72662	0.0296687
yHAB117	Seub	PB-1	4C	0.0110056	5.15217e-05	1.60637	0.245887
yHAB117	Seub	PB-1	20C	0.144725	0.00224647	1.4866	0.0142751
yHAB574	Seub	PA-1	0C	0.00211467	2.04962e-07	1.72136	0.0987932
yHAB574	Seub	PA-1	10C	0.0261102	0.000271461	1.79152	0.0757566
yHAB574	Seub	PA-1	4C	0.0120849	8.59234e-06	1.87515	0.0163456
yHAB574	Seub	PA-1	20C	0.146889	0.00279058	1.56692	0.172961
yHCT114	Seub	PA-2	0C	0.00287866	3.64405e-07	1.74225	0.141546
yHCT114	Seub	PA-2	10C	0.0440441	5.51731e-05	1.81704	0.00294361
yHCT114	Seub	PA-2	4C	0.0111808	3.55155e-06	1.58808	0.113477
yHCT114	Seub	PA-2	20C	0.123475	0.000127279	1.60462	0.01211
NRRL Y-48766	Lager	Lager	0C	0.000249243	4.71924e-09	0.13958	0.000654297
NRRL Y-48766	Lager	Lager	10C	0.0244749	0.000342464	7.632	105.517
NRRL Y-48766	Lager	Lager	4C	0	0	0	0
NRRL Y-48766	Lager	Lager	20C	0.0496874	0.00102488	1.19481	0.0789554
yHQL733	Seub	PB-2	0C	0.00195325	1.24165e-06	1.64625	0.552489
yHQL733	Seub	PB-2	10C	0.0556752	5.52195e-05	1.80026	0.0202418
yHQL733	Seub	PB-2	4C	0.0115184	1.33238e-05	1.46651	0.205119
yHQL733	Seub	PB-2	20C	0.135112	0.000888366	1.64391	0.0028395
yHKB218	Seub	NoAm	0C	0.00358074	7.45433e-07	1.93754	0.0424617
yHKB218	Seub	NoAm	10C	0.019134	0.00051148	1.53818	0.303737
yHKB218	Seub	NoAm	4C	0.0242967	6.853e-05	1.88006	0.0675936
yHKB218	Seub	NoAm	20C	0.114656	3.52885e-05	1.48333	0.131255
yHCT93	Seub	PB-1	0C	0.00421998	6.84594e-07	1.9846	0.0179429
yHCT93	Seub	PB-1	10C	0.0325096	0.000799384	1.72745	0.26076
yHCT93	Seub	PB-1	4C	0.0146756	9.46109e-06	2.0697	0.00529655
yHCT93	Seub	PB-1	20C	0.123923	0.00350829	1.62768	0.0317915
yHAB568	Seub	PA-2	0C	0.00390691	6.61769e-08	2.05567	4.97919e-05
yHAB568	Seub	PA-2	10C	0.0451369	0.000283795	1.83691	0.0398585
yHAB568	Seub	PA-2	4C	0.0185847	4.58115e-06	1.88228	0.0579175
yHAB568	Seub	PA-2	20C	0.150808	0.00198432	1.37992	0.0584588
yHCT129	Seub	PB-1	0C	0.00387458	4.21454e-07	2.03567	0.00120607
yHCT129	Seub	PB-1	10C	0.0324742	0.000666862	1.6384	0.202247
yHCT129	Seub	PB-1	4C	0.0128355	3.70604e-06	1.80323	0.0358865
yHCT129	Seub	PB-1	20C	0.172881	0.00347701	1.55609	0.0435726
yHAB105	Seub	PB-3	0C	0.00173606	1.04813e-06	1.50608	0.24796
yHAB105	Seub	PB-3	10C	0.0335984	3.43185e-05	1.76738	0.0337899
yHAB105	Seub	PB-3	4C	0.00665949	6.13106e-06	1.33064	0.122027
yHAB105	Seub	PB-3	20C	0.216504	0.0230593	1.287	0.191069
yHAB76	Seub	PA-1	0C	0.00242723	9.12483e-08	2.09335	0.0305747
yHAB76	Seub	PA-1	10C	0.0405048	9.26339e-06	1.65443	0.0126133
yHAB76	Seub	PA-1	4C	0.0191225	5.02584e-05	1.89108	0.0240266
yHAB76	Seub	PA-1	20C	0.171932	0.034469	1.15351	0.0147312
yHQL747	Seub	PB-2	0C	0.00431315	8.85459e-06	1.69641	0.112978
yHQL747	Seub	PB-2	10C	0.0186484	0.000272521	1.66695	0.110458
yHQL747	Seub	PB-2	4C	0.0159281	2.47269e-05	1.94492	0.0122302
yHQL747	Seub	PB-2	20C	0.143851	0.000905201	1.52822	0.057303
yHAB67	Seub	PB-2	0C	0.00225496	1.00743e-06	1.58565	0.0994109
yHAB67	Seub	PB-2	10C	0.0426899	5.14133e-05	1.79508	0.0105167
yHAB67	Seub	PB-2	4C	0.019516	6.81313e-05	1.88486	0.00802641
yHAB67	Seub	PB-2	20C	0.10647	0.000104888	1.61844	0.023382
yHAB91	Seub	PB-1	0C	0.00233173	3.71805e-08	1.88658	0.030544
yHAB91	Seub	PB-1	10C	0.0326083	0.000458986	1.6887	0.0253425
yHAB91	Seub	PB-1	4C	0.0120943	4.7829e-06	1.74886	0.0138458
yHAB91	Seub	PB-1	20C	0.125258	0.00134369	1.51461	0.0239098
yHAB118	Seub	PB-3	0C	0.00394028	1.08368e-06	1.97874	0.0268274
yHAB118	Seub	PB-3	10C	0.0272519	0.000204611	1.75546	0.045998
yHAB118	Seub	PB-3	4C	0.0207943	9.81928e-05	1.92894	0.0133421
yHAB118	Seub	PB-3	20C	0.118252	7.91123e-05	1.56922	0.0877971
yHDPN424	Seub	NoAm	0C	0.00264785	2.30135e-06	1.89293	0.0369094
yHDPN424	Seub	NoAm	10C	0.0752915	0.00315128	1.9073	0.0129049
yHDPN424	Seub	NoAm	4C	0.0217626	8.80265e-05	1.97672	0.0177736
yHDPN424	Seub	NoAm	20C	0.136241	0.0031125	1.45363	0.122285
yHAB66	Seub	PB-2	0C	0.00339708	1.79819e-06	1.86371	0.0134329
yHAB66	Seub	PB-2	10C	0.0381733	0.000138241	1.77095	0.000752294
yHAB66	Seub	PB-2	4C	0.0235493	4.07265e-05	1.83894	0.0271652
yHAB66	Seub	PB-2	20C	0.121863	0.00668096	1.3036	0.128274
CBS1486	Lager	Lager	0C	0.000546098	5.95596e-07	0.0952974	0.00682714
CBS1486	Lager	Lager	10C	0.0127117	0.000300734	0.992665	0.112374
CBS1486	Lager	Lager	4C	0.000139419	9.74291e-09	0.0433546	1.95501e-06
CBS1486	Lager	Lager	20C	0.0770613	0.000162553	1.57805	0.0697058
yHAB83	Seub	PB-3	0C	0.0031839	7.78456e-07	1.82459	0.0377173
yHAB83	Seub	PB-3	10C	0.0319884	0.000492217	1.72492	0.0658111
yHAB83	Seub	PB-3	4C	0.0303827	0.000295906	1.86922	0.0615073
yHAB83	Seub	PB-3	20C	0.151763	0.000537962	1.71183	0.00123465
yHQL758	Seub	PB-2	0C	0.00318029	9.17504e-07	1.83614	0.0230458
yHQL758	Seub	PB-2	10C	0.0746917	0.00216767	1.76029	0.00601567
yHQL758	Seub	PB-2	4C	0.0137021	2.36451e-06	1.82201	0.0648885
yHQL758	Seub	PB-2	20C	0.214587	0.0103973	1.51612	0.0523914
NRRL Y-12693	Lager	Lager	0C	0.000440412	2.62699e-07	0.245992	0.0857226
NRRL Y-12693	Lager	Lager	10C	0.0464803	0.00165562	1.63722	0.0133771
NRRL Y-12693	Lager	Lager	4C	0.00299683	1.22671e-07	1.24304	0.253736
NRRL Y-12693	Lager	Lager	20C	0.11359	0.00526976	1.53295	0.10254
yHCT68	Seub	PA-2	0C	0.00238145	1.30375e-07	1.84847	0.0445912
yHCT68	Seub	PA-2	10C	0.046445	0.000140564	1.80745	0.0013231
yHCT68	Seub	PA-2	4C	0.0162676	7.22654e-05	1.75149	0.248738
yHCT68	Seub	PA-2	20C	0.120107	0.00217789	1.50592	0.0105855
WY2112	Lager	Lager	0C	0	0	0	0
WY2112	Lager	Lager	10C	0.0071626	0.00010367	1.08666	0.85865
WY2112	Lager	Lager	4C	0	0	0	0
WY2112	Lager	Lager	20C	0.0752621	0.00119723	1.26953	0.26738
yHAB110	Seub	PB-2	0C	0.00340169	7.44635e-07	1.8695	0.00215019
yHAB110	Seub	PB-2	10C	0.0382662	0.000882447	1.67576	0.087108
yHAB110	Seub	PB-2	4C	0.0187801	8.91655e-05	1.96386	0.0143333
yHAB110	Seub	PB-2	20C	0.0773988	0.0033286	1.74633	0.042952
yHDPN421	Seub	NoAm	0C	0.00351375	3.48239e-07	2.05521	0.050297
yHDPN421	Seub	NoAm	10C	0.035107	0.000850509	1.56724	0.245785
yHDPN421	Seub	NoAm	4C	0.0151633	1.42106e-08	1.93471	0.0482512
yHDPN421	Seub	NoAm	20C	0.158543	0.00172943	1.3907	0.193909
yHCT46	Seub	PA-2	0C	0.00357852	5.94583e-06	1.76293	0.00933873
yHCT46	Seub	PA-2	10C	0.0318929	0.000307108	1.63486	0.00978917
yHCT46	Seub	PA-2	4C	0.0131394	9.70342e-06	1.68435	0.0152097
yHCT46	Seub	PA-2	20C	0.151381	0.000334783	1.22168	0.231029
yHAB64	Seub	PA-1	0C	0.00793994	0.000112336	1.90172	0.0396196
yHAB64	Seub	PA-1	10C	0.0555626	0.000833154	1.75386	0.0231067
yHAB64	Seub	PA-1	4C	0.0107809	3.34144e-05	1.83033	0.0967799
yHAB64	Seub	PA-1	20C	0.148554	0.00891351	1.57971	0.0351318
yHCT66	Seub	PB-3	0C	0.00351827	6.20136e-06	1.69947	0.317324
yHCT66	Seub	PB-3	10C	0.0221364	0.000214777	1.67118	0.0737762
yHCT66	Seub	PB-3	4C	0.0181194	5.56014e-05	1.91912	0.00410408
yHCT66	Seub	PB-3	20C	0.141607	0.000925966	1.42801	0.0278589
WY2000	Lager	Lager	0C	0.000354851	9.45345e-08	0.151179	0.0174174
WY2000	Lager	Lager	10C	0.010067	6.48377e-05	1.17352	0.484667
WY2000	Lager	Lager	4C	0.000937394	7.7047e-07	0.159055	0.0517953
WY2000	Lager	Lager	20C	0.0746138	0.000244306	1.66068	0.00600063
yHKB242	Seub	NoAm	0C	0.00315329	3.82281e-07	1.96034	0.0519321
yHKB242	Seub	NoAm	10C	0.0542869	0.00163973	1.6717	0.0918563
yHKB242	Seub	NoAm	4C	0.013541	1.84174e-06	1.73006	0.0818852
yHKB242	Seub	NoAm	20C	0.101392	0.00156741	1.31043	0.370703
yHCT90	Seub	PA-2	0C	0.00495771	2.786e-05	1.75772	0.140745
yHCT90	Seub	PA-2	10C	0.0395907	0.000371518	1.77145	0.0152333
yHCT90	Seub	PA-2	4C	0.0136728	6.85623e-06	1.82403	0.100631
yHCT90	Seub	PA-2	20C	0.146022	0.00465614	1.61522	0.0580831
yHAB71	Seub	PB-1	0C	0.0046838	3.91945e-07	1.93771	0.00345065
yHAB71	Seub	PB-1	10C	0.0298972	0.000943867	1.55151	0.086839
yHAB71	Seub	PB-1	4C	0.0143288	3.42726e-05	1.73894	0.00755586
yHAB71	Seub	PB-1	20C	0.125592	0.000202466	1.63261	0.0409603
yHKS689	Seub	NoAm	0C	0.00407537	5.98796e-06	2.12642	0.00861013
yHKS689	Seub	NoAm	10C	0.0693278	0.00218015	1.86408	0.0130928
yHKS689	Seub	NoAm	4C	0.0208015	1.47052e-05	1.90485	0.0110452
yHKS689	Seub	NoAm	20C	0.190822	0.00628559	1.70517	0.0059179
yHQL709	Seub	PA-2	0C	0.00278127	2.55073e-06	1.70302	0.0876286
yHQL709	Seub	PA-2	10C	0.0566061	0.000360854	1.7815	0.00676114
yHQL709	Seub	PA-2	4C	0.0157415	2.13937e-06	1.76517	0.0839798
yHQL709	Seub	PA-2	20C	0.13587	0.000104485	1.53386	0.0301909
DBVPG6283	Lager	Lager	0C	0	0	0	0
DBVPG6283	Lager	Lager	10C	0.0115236	3.56667e-05	1.28909	0.142014
DBVPG6283	Lager	Lager	4C	0.000921552	1.27919e-06	0.0773579	0.00909559
DBVPG6283	Lager	Lager	20C	0.0587889	0.00223876	0.940015	0.131306
yHAB567	Seub	PA-2	0C	0.00276178	6.75277e-07	1.81242	0.169306
yHAB567	Seub	PA-2	10C	0.0200052	0.000109725	1.74415	0.0459106
yHAB567	Seub	PA-2	4C	0.0203144	0.000179279	1.96734	0.0200076
yHAB567	Seub	PA-2	20C	0.129358	0.00172058	1.52607	0.0263072
yHAB104	Seub	PA-2	0C	0.0118157	0.000186363	1.99403	0.166178
yHAB104	Seub	PA-2	10C	0.0328278	0.000301657	1.58343	0.017693
yHAB104	Seub	PA-2	4C	0.0135041	1.08286e-06	1.96856	0.0018371
yHAB104	Seub	PA-2	20C	0.121416	0.000686646	1.5822	8.72881e-06
yHCT104	Seub	PA-1	0C	0.00288798	7.41582e-07	1.8504	0.144479
yHCT104	Seub	PA-1	10C	0.0424608	0.000650248	1.73094	0.25544
yHCT104	Seub	PA-1	4C	0.0164514	4.3218e-06	2.01606	0.00980966
yHCT104	Seub	PA-1	20C	0.216629	0.00474025	1.57458	0.0914136
yHCT52	Seub	PB-3	0C	0.00330487	8.5441e-07	1.88706	0.0347064
yHCT52	Seub	PB-3	10C	0.0442916	0.000277762	1.80523	0.00473587
yHCT52	Seub	PB-3	4C	0.0185714	2.38186e-05	1.92997	0.0112793
yHCT52	Seub	PB-3	20C	0.194092	0.00444063	1.57279	0.0839727
yHCT113	Seub	PB-3	0C	0.00272324	7.67288e-07	1.65707	0.0265215
yHCT113	Seub	PB-3	10C	0.0304992	0.000493036	1.71705	0.0223491
yHCT113	Seub	PB-3	4C	0.0129813	3.93084e-08	1.74707	0.110248
yHCT113	Seub	PB-3	20C	0.155725	0.00198494	1.55055	0.0990625
yHAB56	Seub	PB-2	0C	0.00476142	8.76886e-06	1.88967	0.020191
yHAB56	Seub	PB-2	10C	0.0567588	0.000679949	1.79699	0.0177344
yHAB56	Seub	PB-2	4C	0.0159086	1.04618e-05	1.96791	0.00174756
yHAB56	Seub	PB-2	20C	0.134387	0.00151821	1.351	0.107201
yHAB577	Seub	PA-2	0C	0.00885917	0.000134903	1.86197	0.0241802
yHAB577	Seub	PA-2	10C	0.0284803	0.000512458	1.66992	0.0868494
yHAB577	Seub	PA-2	4C	0.0123468	2.47733e-06	1.86263	0.0745748
yHAB577	Seub	PA-2	20C	0.099377	0.00258739	1.55672	0.0553534
yHAB114	Seub	PB-3	0C	0.00393739	1.87592e-07	1.92602	0.119404
yHAB114	Seub	PB-3	10C	0.0652842	0.00121149	1.87678	0.00884332
yHAB114	Seub	PB-3	4C	0.0116125	4.92371e-06	1.8011	0.216504
yHAB114	Seub	PB-3	20C	0.14907	0.00154567	1.68217	0.0189321
yHCT97	Seub	PB-2	0C	0.0034707	1.98468e-06	2.40672	1.33513
yHCT97	Seub	PB-2	10C	0.0470451	0.000164192	1.86545	0.00157583
yHCT97	Seub	PB-2	4C	0.00963312	2.68398e-05	1.82376	0.0547077
yHCT97	Seub	PB-2	20C	0.17383	0.00112065	1.57761	0.0801355
yHAB54	Seub	PB-1	0C	0.0041097	1.08028e-06	2.16345	0.00635137
yHAB54	Seub	PB-1	10C	0.0232435	0.000121569	1.4737	0.00126387
yHAB54	Seub	PB-1	4C	0.0132934	6.81062e-06	1.87214	0.102904
yHAB54	Seub	PB-1	20C	0.0885126	0.00375509	1.55789	0.0127797
yHCT57	Seub	PB-1	0C	0.00307439	1.7832e-06	2.05962	0.0334308
yHCT57	Seub	PB-1	10C	0.0481691	0.000260445	1.7844	0.00762859
yHCT57	Seub	PB-1	4C	0.0157323	0.000144288	1.67264	0.178054
yHCT57	Seub	PB-1	20C	0.132614	0.0063868	1.44603	0.00688929
yHAB100	Seub	PB-1	0C	0.00556875	2.5884e-05	1.84802	0.0628263
yHAB100	Seub	PB-1	10C	0.0420136	8.85253e-05	1.80838	0.00622622
yHAB100	Seub	PB-1	4C	0.0169316	8.05795e-05	1.96632	0.0140256
yHAB100	Seub	PB-1	20C	0.124744	0.00157509	1.53647	0.00493504
WY2042	Lager	Lager	0C	0	0	0	0
WY2042	Lager	Lager	10C	0.0175439	0.000200392	1.23585	0.359146
WY2042	Lager	Lager	4C	0.00193174	4.08258e-07	1.44999	2.09676
WY2042	Lager	Lager	20C	0.109379	0.00143848	1.39927	0.0244027
yHQL730	Seub	PA-2	0C	0.00282813	1.35433e-06	2.05439	0.175321
yHQL730	Seub	PA-2	10C	0.0527646	0.00106448	1.81223	0.00836734
yHQL730	Seub	PA-2	4C	0.0143013	3.15533e-06	1.84327	0.0465184
yHQL730	Seub	PA-2	20C	0.131922	0.000769593	1.28571	0.149434
yHKS509	Seub	PB-1	0C	0.00256321	3.25458e-07	2.12222	0.090843
yHKS509	Seub	PB-1	10C	0.06232	0.000155364	1.72655	0.0228654
yHKS509	Seub	PB-1	4C	0.00828519	1.56746e-05	1.50856	0.180986
yHKS509	Seub	PB-1	20C	0.122143	0.000173279	1.55538	0.046853
yHCT54	Seub	PB-3	0C	0.00264705	2.77573e-07	1.83046	0.186175
yHCT54	Seub	PB-3	10C	0.0346687	0.000143664	1.69517	0.0055192
yHCT54	Seub	PB-3	4C	0.0119669	1.94332e-06	1.81955	0.0204437
yHCT54	Seub	PB-3	20C	0.132389	0.00126391	1.3439	0.241091
yHQL755	Seub	PA-2	0C	0.00290322	3.83954e-08	1.9359	0.0160607
yHQL755	Seub	PA-2	10C	0.0902652	0.00158732	1.788	0.00214344
yHQL755	Seub	PA-2	4C	0.00803606	2.49185e-06	1.75555	0.101206
yHQL755	Seub	PA-2	20C	0.122958	0.00247031	1.40344	0.00965919
yHCT48	Seub	PB-1	0C	0.00269953	4.01934e-07	2.07015	0.00289307
yHCT48	Seub	PB-1	10C	0.042606	0.000305735	1.80221	0.0294183
yHCT48	Seub	PB-1	4C	0.0218945	0.000125188	2.01399	0.00261666
yHCT48	Seub	PB-1	20C	0.139098	0.00357044	1.61931	0.000203108
yHCT62	Seub	PB-1	0C	0.00277289	2.13601e-07	2.09498	0.0351522
yHCT62	Seub	PB-1	10C	0.0299133	0.000232659	1.75279	0.0071533
yHCT62	Seub	PB-1	4C	0.0164856	5.8583e-05	1.88121	0.0143513
yHCT62	Seub	PB-1	20C	0.14796	0.000426183	1.66947	0.00868409
yHKS211	Seub	NoAm	0C	0.00354371	6.80525e-07	1.94356	0.0100133
yHKS211	Seub	NoAm	10C	0.0329047	0.000606813	1.54768	0.110173
yHKS211	Seub	NoAm	4C	0.0171317	0.000153511	1.66425	0.00695986
yHKS211	Seub	NoAm	20C	0.128287	0.0102162	1.42165	0.042408
yHAB126	Seub	PB-2	0C	0.00419589	3.9537e-06	1.71532	0.017019
yHAB126	Seub	PB-2	10C	0.0327577	0.000320091	1.65149	0.00291469
yHAB126	Seub	PB-2	4C	0.0163395	3.10716e-06	1.66199	0.000178073
yHAB126	Seub	PB-2	20C	0.143791	0.000930393	1.29793	0.310489
yHAB58	Seub	PA-1	0C	0.0023843	6.10073e-07	1.61803	0.0291683
yHAB58	Seub	PA-1	10C	0.0259955	0.000238681	1.57138	0.00208871
yHAB58	Seub	PA-1	4C	0.0120373	2.85454e-06	1.75532	0.0684662
yHAB58	Seub	PA-1	20C	0.116278	0.00313182	1.52389	0.00378687
yHAB95	Seub	PA-2	0C	0.00310061	4.91583e-07	2.01462	0.00216272
yHAB95	Seub	PA-2	10C	0.0528987	2.25448e-05	1.71063	0.0598291
yHAB95	Seub	PA-2	4C	0.018169	0.000131965	1.92916	0.0159286
yHAB95	Seub	PA-2	20C	0.149803	0.00820858	1.4437	0.0629492
yHQL717	Seub	PA-2	0C	0.00335499	1.89612e-06	1.85585	0.0213839
yHQL717	Seub	PA-2	10C	0.0417199	9.66315e-06	1.80404	0.0292546
yHQL717	Seub	PA-2	4C	0.0168383	7.67637e-06	1.87269	0.00532479
yHQL717	Seub	PA-2	20C	0.109748	0.00386793	1.43722	0.0175809
CBS1503	Lager	Lager	0C	0.000530208	9.7077e-08	0.548946	0.155249
CBS1503	Lager	Lager	10C	0.0158548	0.000214496	1.27529	0.181665
CBS1503	Lager	Lager	4C	0.0039346	2.36337e-06	1.40839	0.183552
CBS1503	Lager	Lager	20C	0.0496582	0.00160505	0.999066	0.163339
yHAB566	Seub	PB-3	0C	0.00179511	1.45415e-06	1.4269	0.239326
yHAB566	Seub	PB-3	10C	0.0295724	0.000326301	1.66743	0.123033
yHAB566	Seub	PB-3	4C	0.0240412	0.000280622	1.86119	0.00178098
yHAB566	Seub	PB-3	20C	0.132465	0.00169712	1.59709	0.0711324
yHQL710	Seub	PA-2	0C	0.00289393	1.19135e-06	1.8635	0.052689
yHQL710	Seub	PA-2	10C	0.0433212	4.32405e-05	1.71122	0.0178181
yHQL710	Seub	PA-2	4C	0.0165119	9.75828e-06	1.71981	0.0079708
yHQL710	Seub	PA-2	20C	0.151929	0.00310435	1.5371	0.00801532
yHAB69	Seub	PB-3	0C	0.00318541	8.84953e-07	1.89742	0.107982
yHAB69	Seub	PB-3	10C	0.0507154	0.00236386	1.61552	0.0123804
yHAB69	Seub	PB-3	4C	0.01786	5.07433e-05	1.89972	0.00207142
yHAB69	Seub	PB-3	20C	0.154982	0.00104352	1.65249	0.0168074
yHAB565	Seub	PB-3	0C	0.00373787	7.66341e-07	1.97172	0.031509
yHAB565	Seub	PB-3	10C	0.0935593	0.00404836	1.86364	0.0164261
yHAB565	Seub	PB-3	4C	0.0229949	3.28951e-05	1.80381	0.0103037
yHAB565	Seub	PB-3	20C	0.148154	4.26476e-05	1.56974	0.0218843
yHCT160	Seub	PB-1	0C	0.00476756	2.97492e-07	2.0795	0.000632555
yHCT160	Seub	PB-1	10C	0.0454501	0.000107521	1.80811	0.0204481
yHCT160	Seub	PB-1	4C	0.0101636	3.57445e-05	1.67335	0.122222
yHCT160	Seub	PB-1	20C	0.078087	0.00347827	1.36613	0.0166483
yHCT112	Seub	PB-3	0C	0.00208118	2.21279e-06	1.42067	0.242888
yHCT112	Seub	PB-3	10C	0.0444609	9.95213e-05	1.78766	0.00790386
yHCT112	Seub	PB-3	4C	0.0105685	2.44635e-06	1.69837	0.0509971
yHCT112	Seub	PB-3	20C	0.0930303	0.00527025	1.46992	0.072854
WY2308	Lager	Lager	0C	0.000350541	9.7122e-08	0.131375	0.0131503
WY2308	Lager	Lager	10C	0.0134591	0.000214217	0.846943	0.0567523
WY2308	Lager	Lager	4C	0.0118641	0.000150921	1.27582	2.88461
WY2308	Lager	Lager	20C	0.0917678	0.000224646	1.36707	0.0665803
yHAB564	Seub	PB-3	0C	0.00344841	3.2128e-07	2.0084	0.0733348
yHAB564	Seub	PB-3	10C	0.066281	0.0055324	1.4383	0.173379
yHAB564	Seub	PB-3	4C	0.0135719	1.02123e-05	1.53597	0.0283753
yHAB564	Seub	PB-3	20C	0.117703	0.00172978	1.29622	0.30104
yHQL708	Seub	PA-2	0C	0.00241824	5.99884e-07	1.78826	0.0844635
yHQL708	Seub	PA-2	10C	0.0270662	4.55803e-05	1.73789	0.0196783
yHQL708	Seub	PA-2	4C	0.00929151	1.10147e-05	1.70747	0.189201
yHQL708	Seub	PA-2	20C	0.113138	0.00595999	1.55047	0.0321387
yHAB491	Seub	PB-3	0C	0.00419233	6.52296e-06	6.03959	50.5975
yHAB491	Seub	PB-3	10C	0.0660865	0.0010265	1.72916	0.0254905
yHAB491	Seub	PB-3	4C	0.0179775	1.0898e-05	1.86372	0.0250481
yHAB491	Seub	PB-3	20C	0.175675	0.0100861	1.55384	0.0646205
yHAB62	Seub	PB-1	0C	0.00284692	3.8144e-07	1.71792	0.0230537
yHAB62	Seub	PB-1	10C	0.0425502	3.09613e-05	1.71409	0.0396955
yHAB62	Seub	PB-1	4C	0.0188539	0.000126861	1.66167	0.0218232
yHAB62	Seub	PB-1	20C	0.0925597	0.00529377	1.52525	0.0881553
yHKB246	Seub	NoAm	0C	0.00266738	2.93755e-06	1.6876	0.449346
yHKB246	Seub	NoAm	10C	0.0418117	2.2854e-05	1.76198	0.0416691
yHKB246	Seub	NoAm	4C	0.0197252	7.67241e-06	1.77818	0.0313994
yHKB246	Seub	NoAm	20C	0.0915875	0.00687303	1.57312	0.0594889
yHAB77	Seub	PB-1	0C	0.00315819	8.01297e-07	2.14466	0.0856163
yHAB77	Seub	PB-1	10C	0.0388068	0.000120956	1.67063	0.0158226
yHAB77	Seub	PB-1	4C	0.0150322	3.16786e-05	1.7435	0.171515
yHAB77	Seub	PB-1	20C	0.173797	0.000513834	1.67684	0.00399599
yHCT107	Seub	PB-2	0C	0.00306486	5.31729e-07	1.98115	0.00928254
yHCT107	Seub	PB-2	10C	0.0410791	1.41539e-05	1.7673	0.0400399
yHCT107	Seub	PB-2	4C	0.012024	4.17672e-06	1.96481	0.00611177
yHCT107	Seub	PB-2	20C	0.137591	0.000787903	1.46262	0.0603054
yHCT101	Seub	PA-1	0C	0.00205904	4.03675e-06	1.30318	0.810828
yHCT101	Seub	PA-1	10C	0.0204053	0.000252496	1.13644	0.071485
yHCT101	Seub	PA-1	4C	0.0125635	1.65491e-05	1.54834	0.107388
yHCT101	Seub	PA-1	20C	0.110868	0.00180243	1.42358	0.0549508
yHQL775	Seub	PA-2	0C	0.00242616	6.46394e-07	1.68766	0.0555308
yHQL775	Seub	PA-2	10C	0.0389635	0.000256458	1.65992	0.00752486
yHQL775	Seub	PA-2	4C	0.0110721	2.75434e-05	1.56299	0.0116413
yHQL775	Seub	PA-2	20C	0.101872	0.00338352	1.21915	0.233797
WY2206	Lager	Lager	0C	0.000644484	3.08567e-08	0.200343	3.7496e-05
WY2206	Lager	Lager	10C	0.0416105	0.000864747	1.66291	0.0198799
WY2206	Lager	Lager	4C	0.00215287	8.1501e-06	1.15665	0.976743
WY2206	Lager	Lager	20C	0.103987	0.000619518	1.51372	0.046094
WLP810	Lager	Lager	0C	0	0	0	0
WLP810	Lager	Lager	10C	0.0341847	0.000343804	1.68147	0.119282
WLP810	Lager	Lager	4C	0.00430287	1.0751e-05	0.249026	0.00444909
WLP810	Lager	Lager	20C	0.111316	0.000557793	1.52816	0.00574361
yHQL756	Seub	PA-2	0C	0.00296731	1.57092e-06	2.12955	0.0012651
yHQL756	Seub	PA-2	10C	0.0475466	0.000274656	1.76228	0.0183423
yHQL756	Seub	PA-2	4C	0.0131038	2.57272e-05	1.79195	0.000419428
yHQL756	Seub	PA-2	20C	0.0988798	0.00477801	1.63286	0.0181995
yHCT95	Seub	PB-1	0C	0.0032949	6.49317e-07	2.0249	0.0156596
yHCT95	Seub	PB-1	10C	0.0264805	0.000287786	1.5918	0.229462
yHCT95	Seub	PB-1	4C	0.0119873	3.75614e-05	1.74169	0.0681385
yHCT95	Seub	PB-1	20C	0.0832997	0.00247317	1.34931	0.427162
W34-70	Lager	Lager	0C	0	0	0	0
W34-70	Lager	Lager	10C	0.0147334	0.000110593	1.3842	0.134848
W34-70	Lager	Lager	4C	0.00423172	2.53095e-05	0.783466	1.03257
W34-70	Lager	Lager	20C	0.0979126	0.00012316	1.28542	0.153101
yHAB489	Seub	PB-1	0C	0.00182975	3.44278e-06	1.22296	0.826556
yHAB489	Seub	PB-1	10C	0.107761	0.00876651	1.81729	0.00173386
yHAB489	Seub	PB-1	4C	0.0140375	7.26227e-05	1.71847	0.00657158
yHAB489	Seub	PB-1	20C	0.256547	0.0353387	1.54117	0.0688293
yHCT61	Seub	PB-1	0C	0.00345094	4.03861e-07	2.16814	0.00903028
yHCT61	Seub	PB-1	10C	0.0287466	0.000624978	1.20356	0.0496025
yHCT61	Seub	PB-1	4C	0.0153695	4.28742e-06	1.79114	0.0150981
yHCT61	Seub	PB-1	20C	0.12152	0.000389104	1.43737	0.10175
WY2035	Lager	Lager	0C	0.000164163	1.21795e-08	0.346941	0.0291082
WY2035	Lager	Lager	10C	0.03554	0.00117969	1.42723	0.39741
WY2035	Lager	Lager	4C	0	0	0	0
WY2035	Lager	Lager	20C	0.118712	0.00193248	1.55042	0.0261808
yHAB84	Seub	PB-3	0C	0.00447864	1.56826e-06	2.01582	0.00605797
yHAB84	Seub	PB-3	10C	0.0203149	0.000672167	1.61611	0.0955225
yHAB84	Seub	PB-3	4C	0.0302081	0.00107251	1.77397	0.0187574
yHAB84	Seub	PB-3	20C	0.173385	0.00429186	1.58149	0.0395397
yHQL754	Seub	PA-2	0C	0.00199831	2.22092e-06	1.42343	0.642949
yHQL754	Seub	PA-2	10C	0.0304919	0.000321986	1.73099	0.0196938
yHQL754	Seub	PA-2	4C	0.0172751	3.01159e-05	1.84298	0.0309052
yHQL754	Seub	PA-2	20C	0.171155	0.000611942	1.65541	0.0101763
yHAB124	Seub	PB-2	0C	0.00364445	1.72077e-06	1.91622	0.0325211
yHAB124	Seub	PB-2	10C	0.0816152	0.00628055	1.69098	0.0288717
yHAB124	Seub	PB-2	4C	0.0149358	4.98349e-07	1.88816	0.000698363
yHAB124	Seub	PB-2	20C	0.230157	0.0166664	1.54119	0.0985789
yHAB573	Seub	PB-1	0C	0.00358814	1.60986e-06	2.01476	0.0407835
yHAB573	Seub	PB-1	10C	0.0450255	0.00128897	1.75976	0.015531
yHAB573	Seub	PB-1	4C	0.0131045	1.25002e-06	1.98138	0.0205319
yHAB573	Seub	PB-1	20C	0.195851	0.00913069	1.64659	0.0169327
yHDD50	Lager	Lager	0C	2.04936e-05	1.25996e-09	0.142097	0.0605746
yHDD50	Lager	Lager	10C	0.0191694	0.000331758	1.27348	0.202017
yHDD50	Lager	Lager	4C	0.00518646	3.14713e-05	2.30875	1.58586
yHDD50	Lager	Lager	20C	0.153401	0.00744566	1.45102	0.0462719
yHAB63	Seub	PA-2	0C	0.00210376	7.69436e-07	2.07175	0.133945
yHAB63	Seub	PA-2	10C	0.0690198	0.00380916	1.62559	0.0491579
yHAB63	Seub	PA-2	4C	0.0126492	1.5883e-06	1.91527	0.0236995
yHAB63	Seub	PA-2	20C	0.0936485	0.0011703	1.57107	0.0256193
yHRVM83	Seub	PB-1	0C	0.0032821	3.37879e-08	1.86504	0.0163654
yHRVM83	Seub	PB-1	10C	0.0250635	0.000745043	1.69811	0.0476161
yHRVM83	Seub	PB-1	4C	0.0159346	7.48351e-06	1.76218	0.0547621
yHRVM83	Seub	PB-1	20C	0.223049	0.00439168	1.62119	0.0188666
yHQL727	Seub	PA-2	0C	0.00326357	1.40999e-08	2.01768	0.0220415
yHQL727	Seub	PA-2	10C	0.0384167	0.000599913	1.72049	0.0284455
yHQL727	Seub	PA-2	4C	0.0157943	3.67586e-06	1.86759	0.0409504
yHQL727	Seub	PA-2	20C	0.121407	0.00400292	1.5723	0.0023204
yHDPN423	Seub	NoAm	0C	0.00234952	7.3157e-07	1.68481	0.541755
yHDPN423	Seub	NoAm	10C	0.0226666	0.000573151	1.16635	0.184574
yHDPN423	Seub	NoAm	4C	0.0164993	4.62209e-05	1.87777	0.0469229
yHDPN423	Seub	NoAm	20C	0.117073	0.00823199	1.60882	0.0628921
yHAB70	Seub	PA-2	0C	0.00297027	1.53844e-06	2.02737	0.0168012
yHAB70	Seub	PA-2	10C	0.0354306	0.000675781	1.67758	0.0478406
yHAB70	Seub	PA-2	4C	0.0231406	0.000170509	1.89024	0.0112536
yHAB70	Seub	PA-2	20C	0.220031	0.00596351	1.29839	0.0647258
yHQL738	Seub	PB-2	0C	0.00300055	3.15731e-07	1.93979	0.00513079
yHQL738	Seub	PB-2	10C	0.0348411	0.000171135	1.74187	0.0203934
yHQL738	Seub	PB-2	4C	0.0153471	9.39431e-05	1.78376	0.0312137
yHQL738	Seub	PB-2	20C	0.188692	0.000994485	1.64309	0.000541544
yHQL736	Seub	PB-2	0C	0.0028361	3.75649e-07	2.50298	0.901391
yHQL736	Seub	PB-2	10C	0.0624944	0.000796805	1.81467	0.00124105
yHQL736	Seub	PB-2	4C	0.0162206	1.47549e-05	1.9237	0.0127643
yHQL736	Seub	PB-2	20C	0.238151	0.0167681	1.6365	0.0125001
yHCT115	Seub	PB-3	0C	0.00279391	7.54359e-07	1.81547	0.0245478
yHCT115	Seub	PB-3	10C	0.0342783	0.000213941	1.75829	0.0813755
yHCT115	Seub	PB-3	4C	0.016235	2.12006e-05	1.88863	0.0048727
yHCT115	Seub	PB-3	20C	0.17184	0.0129818	1.57317	0.0202166
yHCT92	Seub	PB-1	0C	0.00324257	6.86764e-07	1.9981	0.0349728
yHCT92	Seub	PB-1	10C	0.0274484	0.000388272	1.53794	0.202804
yHCT92	Seub	PB-1	4C	0.0193603	8.53302e-06	1.87327	0.0165299
yHCT92	Seub	PB-1	20C	0.0859652	0.00246302	1.47255	0.0315693
yHCT76	Seub	PB-1	0C	0.00424655	1.53673e-06	1.9197	0.0123089
yHCT76	Seub	PB-1	10C	0.0200441	0.000161244	1.57451	0.00215875
yHCT76	Seub	PB-1	4C	0.0125498	1.02186e-05	1.63329	0.113027
yHCT76	Seub	PB-1	20C	0.204696	0.00454486	1.55263	0.0597524
yHAB78	Seub	PB-3	0C	0.00305284	4.5051e-07	1.80836	0.0392335
yHAB78	Seub	PB-3	10C	0.0281315	0.000394344	1.73617	0.0785417
yHAB78	Seub	PB-3	4C	0.0330746	0.00123241	1.9174	0.00149846
yHAB78	Seub	PB-3	20C	0.122585	6.64687e-05	1.65327	0.0203739
yHKB210	Seub	NoAm	0C	0.0034554	3.51908e-06	1.83685	0.284947
yHKB210	Seub	NoAm	10C	0.0576525	0.000219851	1.77607	0.00954042
yHKB210	Seub	NoAm	4C	0.0187518	4.10632e-05	1.90321	0.0602371
yHKB210	Seub	NoAm	20C	0.149884	0.000434762	1.47061	0.102202
CBS1513	Lager	Lager	0C	0	0	0	0
CBS1513	Lager	Lager	10C	0.0279583	0.000335688	1.60219	0.0396761
CBS1513	Lager	Lager	4C	0.00255025	1.0165e-05	0.921267	0.549153
CBS1513	Lager	Lager	20C	0.0965091	0.000968744	1.53365	0.0210223
WY1338	Lager	Lager	0C	0.000320116	1.64767e-08	0.271259	0.0120317
WY1338	Lager	Lager	10C	0.00789961	0.000122257	1.05724	0.657803
WY1338	Lager	Lager	4C	0.000299972	2.6995e-07	0.0233457	0.00163506
WY1338	Lager	Lager	20C	0.132083	0.000635213	1.38838	0.0826625
yHCT84	Seub	PB-1	0C	0.00355833	2.12136e-07	2.01452	0.00506271
yHCT84	Seub	PB-1	10C	0.0245539	0.000387792	1.30146	0.205891
yHCT84	Seub	PB-1	4C	0.0208826	2.02785e-05	1.84129	0.0142603
yHCT84	Seub	PB-1	20C	0.107877	0.00285398	1.38235	0.0743447
yHAB82	Seub	PB-3	0C	0.00235344	2.07474e-06	1.76105	1.02127
yHAB82	Seub	PB-3	10C	0.044258	0.00165466	1.63737	0.00428782
yHAB82	Seub	PB-3	4C	0.0107557	1.72588e-05	1.76051	0.0580736
yHAB82	Seub	PB-3	20C	0.190614	5.45211e-05	1.48226	0.0946537
yHCT117	Seub	PB-2	0C	0.00711267	6.04704e-06	1.88598	0.00164455
yHCT117	Seub	PB-2	10C	0.0535604	0.00171114	1.73584	0.0415195
yHCT117	Seub	PB-2	4C	0.0270622	0.000415199	1.83512	0.000504435
yHCT117	Seub	PB-2	20C	0.183311	0.00541216	1.48394	0.114605
yHAB570	Seub	PB-1	0C	0.00475315	1.76752e-06	2.03484	0.0198921
yHAB570	Seub	PB-1	10C	0.0341869	4.0152e-05	1.7025	0.0319423
yHAB570	Seub	PB-1	4C	0.015273	8.03369e-07	1.94654	0.00462732
yHAB570	Seub	PB-1	20C	0.227595	0.0122309	1.67839	0.0148485
yHAB106	Seub	PB-1	0C	0.00375109	7.15044e-09	1.96795	0.0154562
yHAB106	Seub	PB-1	10C	0.0491131	7.00943e-05	1.82083	0.0198654
yHAB106	Seub	PB-1	4C	0.0270803	0.000104698	1.98431	0.00764203
yHAB106	Seub	PB-1	20C	0.094603	0.005103	1.66769	0.00902708
